# Supplementary material for: Brassicaceae transcriptomes reveal convergent evolution of super-accumulation of sinigrin
Source: Commun Biol. 2020 Dec 16;3:779. doi: 10.1038/s42003-020-01523-x (PMC7745032; doi:10.1038/s42003-020-01523-x)
Supplement: Supplementary file 4 — Supplementary Data 1 [file 42003_2020_1523_MOESM4_ESM.xlsx]

## Sheet: Supplementary Table 1
Supplementary Data 1. Aliphatic and indolic glucosinolates contents in leaf, root and seed of B. juncea, W. japonica and A. rusticana.
Species-Sample	Aliphatic GSLs	Indolic GSLs
Bj-leaf	67.9119	1.40942
Bj-root	21.4944	2.73714
Bj-seed	138.959	3.2362
Wj-leaf	73.151	8.86469
Wj-root	61.7581	1.7771
Wj-seed	153.499	7.23967
Ar-leaf	239.392	1.12541
Ar-root	211.251	3.40167
Ar-seed	110.783	0.500633
Note: Bj, B. juncea; Wj, W. japonica; Ar, A. rusticana
