# Supplementary material for: Brassicaceae transcriptomes reveal convergent evolution of super-accumulation of sinigrin
Source: Commun Biol. 2020 Dec 16;3:779. doi: 10.1038/s42003-020-01523-x (PMC7745032; doi:10.1038/s42003-020-01523-x)
Supplement: Supplementary file 5 — Supplementary Data 2 [file 42003_2020_1523_MOESM5_ESM.xlsx]

## Sheet: Supplementary Table S2
Supplementary Data 2. Glucosinolates components (μmol per g dry weight) in leaf, root and seed of B. juncea, W. japonica and A. rusticana.
Species	B. juncea	B. juncea	B. juncea	W. japonica	W. japonica	W. japonica	A. rusticana	A. rusticana	A. rusticana
Organ	leaves	roots	seeds	leaves	roots	seeds	leaves	roots	seeds
Glucosinolate abbreviation
1. GIB(S3)	0.03±0.04	0.12±0.02	0.17±0.12	0.19±0.04	0.14±0.12	0.84±0.20	0.47±0.28	1.12±0.40	0.71±0.09
2. PRO	0.13±0.12	0.25±0.06	0.09±0.07	0.27±0.04	0.08±0.2	n.d.	0.71±0.12	0.22±0.05	n.d.
3. SIN	62.70±4.34	11.67±0.60	133.25±1.20	67.25±7.73	56.13±16.28	144.39±17.12	231.81±13.47	191.34±9.76	6.72±1.11
4. GRA (S4)	n.d.	n.d.	n.d.	n.d.	n.d.	n.d.	n.d.	n.d.	n.d.
5. GNA	0.21±0.21	0.24±0.11	0.54±0.38	0.54±0.07	0.53±0.29	1.69±0.21	0.88±0.36	1.55±0.60	102.34±19.06
6. 4-OHGBS (4-OH)	0.44±0.58	1.19±0.29	1.74±1.15	8.14±2.16	1.36±0.68	5.68±0.71	0.60±0.51	2.39±0.44	0.12±0.01
7. GER(T4)	4.37±0.41	4.21±0.28	4.70±3.43	2.26±0.45	1.08±0.66	5.10±0.52	1.18±0.34	0.72±0.13	1.01±0.44
8. GBS (IM)	0.84±0.58	1.22±0.08	1.36±1.00	0.66±0.13	0.31±0.19	1.48±0.15	0.34±0.10	0.21±0.04	0.29±0.13
9. 4-OMGBS (4IM)	0.07±0.02	0.24±0.22	0.06±0.04	n.d.	0.02±0.03	0.02±0.03	0.04±0.01	0.74±0.07	n.d.
10. GNL	0.47±0.15	4.99±1.98	0.21±0.15	2.64±0.16	3.79±2.15	1.49±0.18	4.34±1.18	16.31±5.86	n.d.
11. NGBS (1IM)	0.06±0.05	0.09±0.02	0.08±0.02	0.07±0.02	0.09±0.03	0.06±0.03	0.14±0.03	0.07±0.01	0.09±0.03
Total content	69.3214	24.2315	142.196	82.0157	63.5352	160.738	240.517	214.653	111.283
n.d.:Not detected
Table 2-Addendum Glucosinilates abbreviation
Abbreviation	Name	Other Abbreviation	GSL type
GIB (S3)	Glucoiberin	IBE	Aliphatic (3C)
PRO	Progoitrin	RRO	Aliphatic (4C)
SIN	Sinigrin	SIN	Aliphatic (3C)
GRA (S4)	Glucoraphanin	GRA	Aliphatic (4C)
GNA	Gluconapin	NAP	Aliphatic (4C)
4-OHGBS (4-OH)	4-Hydroxyglucobrassicin	4OH-I3M	Indolic
GER (T4)	Glucoerucin	GER	Aliphatic (4C)
GBS (IM)	Glucobrassicin	GBC	Indolic
4-OMGBS (4IM)	4-Methoxyglucobrassicin	4ME-I3M	Indolic
GNL	Gluconapoleiferin	GLN	Aliphatic (5C)
NGBS (1IM)	Neoglucobrassicin	NEO	Indolic
