# Supplementary material for: Brassicaceae transcriptomes reveal convergent evolution of super-accumulation of sinigrin
Source: Commun Biol. 2020 Dec 16;3:779. doi: 10.1038/s42003-020-01523-x (PMC7745032; doi:10.1038/s42003-020-01523-x)
Supplement: Supplementary file 6 — Supplementary Data 3 [file 42003_2020_1523_MOESM6_ESM.xlsx]

## Sheet: Supplementary Table S3
Supplementary Data 3. Statistic of reads of sequencing and reads mapped to transcriptomes in all samples.
Samples	Read Number	Base Number	GC Content	%≥Q30	Clean Reads	Mapped Reads	Mapped Ratio
ArL1	19881786	5924905623	0.4619	0.9043	19881786	13165855	0.6622
ArL2	23411881	6971810997	0.4618	0.9224	23411881	15612638	0.6669
ArL3	18950175	5643363930	0.4579	0.9234	18950175	12600890	0.6649
ArR1	18305353	5458700091	0.4939	0.917	18305353	14037431	0.7668
ArR2	21018485	6259064512	0.4724	0.9188	21018485	15103679	0.7186
ArR3	22711110	6769865253	0.4796	0.9221	22711110	16868669	0.7427
ArS1	26550292	7915597846	0.5262	0.9179	26550292	20997761	0.7909
ArS2	21679810	6461161738	0.5329	0.9196	21679810	18129995	0.8363
ArS3	26713026	7957941452	0.5286	0.9174	26713026	21617510	0.8092
BjL1	22351799	6664849525	0.474	0.9244	22351799	13281719	0.5942
BjL2	20973834	6259572409	0.4753	0.9216	20973834	12595328	0.6005
BjL3	26166059	7797043995	0.4753	0.9223	26166059	15521858	0.5932
BjR1	27169035	8102609640	0.4639	0.9225	27169035	15936869	0.5866
BjJR2	23819754	7103964996	0.464	0.9209	23819754	13900552	0.5836
BjR3	20031591	5976422341	0.4696	0.9196	20031591	11672126	0.5827
BjS1	27644987	8235891784	0.4845	0.9226	27644987	19531536	0.7065
BjS2	25935335	7736762522	0.4819	0.9208	25935335	18257451	0.704
BjS3	19242622	5741667951	0.4806	0.9182	19242622	13263061	0.6893
WjL1	21987875	6553002315	0.4883	0.9203	21987875	16112053	0.7328
WjL2	22844801	6791644286	0.4735	0.9225	22844801	15648060	0.685
WjL3	29439952	8745288526	0.4824	0.9236	29439952	20646773	0.7013
WjR1	23761983	7085553788	0.4638	0.9232	23761983	16518144	0.6952
WjR2	20519572	6119302483	0.462	0.9217	20519572	14203815	0.6922
WjR3	21641381	6431549445	0.4644	0.921	21641381	14367098	0.6639
WjS1	19580275	5820807480	0.5108	0.9212	19580275	13644147	0.6968
WjS2	18871389	5606946632	0.5118	0.9188	18871389	12937545	0.6856
WjS3	22917303	6832591277	0.5139	0.9198	22917303	16404521	0.7158
Note: Bj, B. juncea; Wj, W. japonica; Ar, A. rusticana. L, leaf; R, root; S, seed
