# Supplementary material for: Brassicaceae transcriptomes reveal convergent evolution of super-accumulation of sinigrin
Source: Commun Biol. 2020 Dec 16;3:779. doi: 10.1038/s42003-020-01523-x (PMC7745032; doi:10.1038/s42003-020-01523-x)
Supplement: Supplementary file 7 — Supplementary Data 4 [file 42003_2020_1523_MOESM7_ESM.xlsx]

## Sheet: Supplementary Table S4
Supplementary Data 4. Statistics of unigenes annotation.
Annotated databases	Unigene	≥300nt	≥1000nt
COG	39320	39320	19329
GO	118091	118091	49264
KEGG	35506	35506	13367
KOG	87352	87352	35016
Pfam	88986	88986	44438
Swiss-Prot	104735	104735	44146
TrEMBL	147493	147493	57956
nr	150395	150395	58064
nt	154791	154791	57730
All	164033	164033	59343
