# Supplementary material for: Brassicaceae transcriptomes reveal convergent evolution of super-accumulation of sinigrin
Source: Commun Biol. 2020 Dec 16;3:779. doi: 10.1038/s42003-020-01523-x (PMC7745032; doi:10.1038/s42003-020-01523-x)
Supplement: Supplementary file 8 — Supplementary Data 5 [file 42003_2020_1523_MOESM8_ESM.xlsx]

## Sheet: Supplementary Table S5
Supplementary Data 5. Statistics of correlation of biological replications in all sequenced samples.
	ARL1	ARL2	ARL3	ARR1	ARR2	ARR3	ARS1	ARS2	ARS3	BJL1	BJL2	BJL3	BJR1	BJR2	BJR3	BJS1	BJS2	BJS3	WJL1	WJL2	WJL3	WJR1	WJR2	WJR3	WJS1	WJS2	WJS3
ARL1	1	0.9931	0.9341	0.8211	0.7945	0.8114	0.8132	0.839	0.8381	0.0386	0.0702	0.0445	0.3228	0.1912	0.3756	0.6414	0.6923	0.6928	0.7602	0.7828	0.7538	0.7177	0.6881	0.6519	0.8034	0.803	0.8
ARL2	0.9931	1	0.9665	0.7667	0.7454	0.7599	0.7593	0.788	0.7869	0.0466	0.0798	0.0527	0.3046	0.1804	0.3536	0.6097	0.6568	0.6562	0.7202	0.7517	0.7158	0.6741	0.6461	0.6122	0.7589	0.7575	0.7577
ARL3	0.9341	0.9665	1	0.6145	0.604	0.6137	0.6111	0.655	0.655	0.0596	0.0933	0.0653	0.2611	0.1555	0.2985	0.5039	0.5501	0.5501	0.6099	0.6551	0.6089	0.5494	0.527	0.4997	0.636	0.6338	0.6362
ARR1	0.8211	0.7667	0.6145	1	0.9711	0.9908	0.9755	0.9832	0.9806	0.0156	0.0381	0.0194	0.3756	0.221	0.438	0.7395	0.7971	0.7978	0.7425	0.7803	0.7241	0.8543	0.8193	0.7746	0.935	0.9348	0.928
ARR2	0.7945	0.7454	0.604	0.9711	1	0.9926	0.9445	0.9517	0.9499	0.0134	0.0326	0.0166	0.3635	0.2115	0.4195	0.6951	0.7628	0.7651	0.7196	0.7351	0.7018	0.8187	0.789	0.7519	0.9159	0.8904	0.9118
ARR3	0.8114	0.7599	0.6137	0.9908	0.9926	1	0.9564	0.9649	0.9622	0.0187	0.0456	0.0235	0.3907	0.2321	0.4486	0.7252	0.7866	0.7819	0.7345	0.7701	0.7166	0.8419	0.8094	0.7677	0.9264	0.9153	0.9205
ARS1	0.8132	0.7593	0.6111	0.9755	0.9445	0.9564	1	0.9952	0.9987	0.0174	0.0422	0.0214	0.583	0.4329	0.6598	0.6909	0.7507	0.7579	0.7074	0.7483	0.69	0.8365	0.8107	0.7842	0.9156	0.9172	0.9094
ARS2	0.839	0.788	0.655	0.9832	0.9517	0.9649	0.9952	1	0.9988	0.0149	0.0366	0.0185	0.8741	0.8825	0.9226	0.7121	0.772	0.7803	0.7372	0.7775	0.7195	0.8665	0.8409	0.8141	0.9337	0.9363	0.9265
ARS3	0.8381	0.7869	0.655	0.9806	0.9499	0.9622	0.9987	0.9988	1	0.0158	0.0391	0.0196	0.5386	0.3909	0.6137	0.7012	0.7612	0.7691	0.7235	0.7659	0.706	0.8524	0.8265	0.7994	0.9256	0.9277	0.9188
BJL1	0.0386	0.0466	0.0596	0.0156	0.0134	0.0187	0.0174	0.0149	0.0158	1	0.9922	0.9981	0.065	0.0627	0.0647	0.0138	0.0154	0.0156	0.0223	0.0392	0.0243	0.0174	0.0173	0.0198	0.0188	0.0187	0.0346
BJL2	0.0702	0.0798	0.0933	0.0381	0.0326	0.0456	0.0422	0.0366	0.0391	0.9922	1	0.9959	0.0828	0.0744	0.0852	0.0329	0.0364	0.0364	0.0517	0.0746	0.0546	0.0414	0.041	0.0451	0.0457	0.0456	0.0779
BJL3	0.0445	0.0527	0.0653	0.0194	0.0166	0.0235	0.0214	0.0185	0.0196	0.9981	0.9959	1	0.0674	0.0636	0.0677	0.0178	0.0196	0.0197	0.0292	0.0484	0.0316	0.0222	0.0221	0.0241	0.024	0.0239	0.0418
BJR1	0.3228	0.3046	0.2611	0.3756	0.3635	0.3907	0.583	0.8741	0.5386	0.065	0.0828	0.0674	1	0.9634	0.9866	0.3446	0.3573	0.3567	0.3654	0.378	0.3561	0.361	0.3282	0.3068	0.5605	0.4437	0.5065
BJR2	0.1912	0.1804	0.1555	0.221	0.2115	0.2321	0.4329	0.8825	0.3909	0.0627	0.0744	0.0636	0.9634	1	0.9372	0.1954	0.2037	0.2057	0.2134	0.2206	0.2079	0.2082	0.1916	0.1812	0.3832	0.2648	0.3107
BJR3	0.3756	0.3536	0.2985	0.438	0.4195	0.4486	0.6598	0.9226	0.6137	0.0647	0.0852	0.0677	0.9866	0.9372	1	0.391	0.4068	0.4073	0.3963	0.4084	0.3862	0.3932	0.3555	0.3283	0.6198	0.4919	0.5517
BJS1	0.6414	0.6097	0.5039	0.7395	0.6951	0.7252	0.6909	0.7121	0.7012	0.0138	0.0329	0.0178	0.3446	0.1954	0.391	1	0.9932	0.965	0.7288	0.7599	0.7108	0.7956	0.7699	0.718	0.8354	0.8295	0.8399
BJS2	0.6923	0.6568	0.5501	0.7971	0.7628	0.7866	0.7507	0.772	0.7612	0.0154	0.0364	0.0196	0.3573	0.2037	0.4068	0.9932	1	0.9812	0.7538	0.7834	0.7347	0.8288	0.8009	0.7497	0.8739	0.8694	0.8758
BJS3	0.6928	0.6562	0.5501	0.7978	0.7651	0.7819	0.7579	0.7803	0.7691	0.0156	0.0364	0.0197	0.3567	0.2057	0.4073	0.965	0.9812	1	0.7482	0.7785	0.7298	0.8303	0.8028	0.7527	0.8766	0.871	0.8797
WJL1	0.7602	0.7202	0.6099	0.7425	0.7196	0.7345	0.7074	0.7372	0.7235	0.0223	0.0517	0.0292	0.3654	0.2134	0.3963	0.7288	0.7538	0.7482	1	0.9447	0.9984	0.6919	0.5894	0.5157	0.7458	0.7265	0.7342
WJL2	0.7828	0.7517	0.6551	0.7803	0.7351	0.7701	0.7483	0.7775	0.7659	0.0392	0.0746	0.0484	0.378	0.2206	0.4084	0.7599	0.7834	0.7785	0.9447	1	0.9514	0.7093	0.6102	0.539	0.7515	0.7424	0.7578
WJL3	0.7538	0.7158	0.6089	0.7241	0.7018	0.7166	0.69	0.7195	0.706	0.0243	0.0546	0.0316	0.3561	0.2079	0.3862	0.7108	0.7347	0.7298	0.9984	0.9514	1	0.6769	0.5771	0.5057	0.7229	0.7044	0.7145
WJR1	0.7177	0.6741	0.5494	0.8543	0.8187	0.8419	0.8365	0.8665	0.8524	0.0174	0.0414	0.0222	0.361	0.2082	0.3932	0.7956	0.8288	0.8303	0.6919	0.7093	0.6769	1	0.9777	0.9412	0.7588	0.7312	0.7464
WJR2	0.6881	0.6461	0.527	0.8193	0.789	0.8094	0.8107	0.8409	0.8265	0.0173	0.041	0.0221	0.3282	0.1916	0.3555	0.7699	0.8009	0.8028	0.5894	0.6102	0.5771	0.9777	1	0.9854	0.6506	0.6248	0.6403
WJR3	0.6519	0.6122	0.4997	0.7746	0.7519	0.7677	0.7842	0.8141	0.7994	0.0198	0.0451	0.0241	0.3068	0.1812	0.3283	0.718	0.7497	0.7527	0.5157	0.539	0.5057	0.9412	0.9854	1	0.5769	0.5478	0.5676
WJS1	0.8034	0.7589	0.636	0.935	0.9159	0.9264	0.9156	0.9337	0.9256	0.0188	0.0457	0.024	0.5605	0.3832	0.6198	0.8354	0.8739	0.8766	0.7458	0.7515	0.7229	0.7588	0.6506	0.5769	1	0.9976	0.9983
WJS2	0.803	0.7575	0.6338	0.9348	0.8904	0.9153	0.9172	0.9363	0.9277	0.0187	0.0456	0.0239	0.4437	0.2648	0.4919	0.8295	0.8694	0.871	0.7265	0.7424	0.7044	0.7312	0.6248	0.5478	0.9976	1	0.9969
WJS3	0.8	0.7577	0.6362	0.928	0.9118	0.9205	0.9094	0.9265	0.9188	0.0346	0.0779	0.0418	0.5065	0.3107	0.5517	0.8399	0.8758	0.8797	0.7342	0.7578	0.7145	0.7464	0.6403	0.5676	0.9983	0.9969	1
