# Supplementary material for: Brassicaceae transcriptomes reveal convergent evolution of super-accumulation of sinigrin
Source: Commun Biol. 2020 Dec 16;3:779. doi: 10.1038/s42003-020-01523-x (PMC7745032; doi:10.1038/s42003-020-01523-x)
Supplement: Supplementary file 9 — Supplementary Data 6 [file 42003_2020_1523_MOESM9_ESM.xlsx]

## Sheet: Supplementary Table S6
Supplementary Data 6. Assembly estimation using 1440 BUSCO embryophyta gene set.
Annotated proteins	AR	BJ	WJ	Brassica juncea V1.5
Complete BUSCOs (%)	52.3	52.9	55.6	95.8
Single copy (%)	48.8	49.5	53.7	20.1
Duplicated copy(%)	3.5	3.4	1.9	75.7
Fragmented (%)	22.6	22.7	18.1	1.9
Missing (%)	25.1	24.4	26.3	2.3
Note: BUSCOs analysis included 1440 embryophyta genes, BUSCO were run with the "--mode proteins" parameters.
