# Supplementary material for: Brassicaceae transcriptomes reveal convergent evolution of super-accumulation of sinigrin
Source: Commun Biol. 2020 Dec 16;3:779. doi: 10.1038/s42003-020-01523-x (PMC7745032; doi:10.1038/s42003-020-01523-x)
Supplement: Supplementary file 10 — Supplementary Data 7 [file 42003_2020_1523_MOESM10_ESM.xlsx]

## Sheet: Supplementary Table S7
Supplementary Data 7. Identification of GSLs orthologs and homologs from B. juncea, W. japonica and A. rusticana.
Glucosinolates Biosynthesis
Function	Gene model	A. thaliana	A. rusticana	B. juncea	W. japonica
Chain Elongation	BCAT-3	AT3G49680.1	AR_TRINITY_DN20824_c1_g1	BJ_TRINITY_DN19761_c0_g1	WJ_TRINITY_DN21394_c0_g2
				BJ_TRINITY_DN21103_c1_g1	WJ_TRINITY_DN26754_c0_g1
	BCAT4	AT3G19710.1	AR_TRINITY_DN15456_c0_g1	BJ_TRINITY_DN13068_c0_g1	WJ_TRINITY_DN26718_c0_g2
			AR_TRINITY_DN15456_c0_g3	BJ_TRINITY_DN15162_c0_g1	WJ_TRINITY_DN24132_c2_g1
	BCAT5	AT4G12030.1	AR_TRINITY_DN21219_c0_g1	BJ_TRINITY_DN16915_c0_g1	WJ_TRINITY_DN21610_c2_g4
			AR_TRINITY_DN21219_c0_g5	BJ_TRINITY_DN18639_c0_g1	WJ_TRINITY_DN27855_c0_g1
	IPMDH1	AT5G14200.1	AR_TRINITY_DN12342_c0_g1	BJ_TRINITY_DN10926_c2_g2	WJ_TRINITY_DN22216_c2_g2
			AR_TRINITY_DN20631_c0_g3	BJ_TRINITY_DN15072_c1_g1	WJ_TRINITY_DN22216_c2_g3
				BJ_TRINITY_DN22141_c0_g1	WJ_TRINITY_DN23420_c2_g4
	IPMDH3	AT1G31180.1	AR_TRINITY_DN12342_c0_g1	BJ_TRINITY_DN10926_c2_g2	WJ_TRINITY_DN22216_c2_g2
			AR_TRINITY_DN20631_c0_g3	BJ_TRINITY_DN15072_c1_g1	WJ_TRINITY_DN22216_c2_g3
				BJ_TRINITY_DN22141_c0_g1
	LeuC1	AT4G13430.1	AR_TRINITY_DN24078_c2_g1	BJ_TRINITY_DN19838_c0_g1	WJ_TRINITY_DN27544_c1_g1
	LeuD1	AT2G43100.1	AR_TRINITY_DN12701_c0_g1	BJ_TRINITY_DN13848_c0_g1	WJ_TRINITY_DN20918_c1_g1
			AR_TRINITY_DN12701_c0_g4	BJ_TRINITY_DN16858_c1_g1	WJ_TRINITY_DN20918_c1_g3
			AR_TRINITY_DN14516_c0_g1		WJ_TRINITY_DN24113_c0_g1
			AR_TRINITY_DN9142_c0_g1
	LeuD2	AT3G58990.1	AR_TRINITY_DN12701_c0_g1	BJ_TRINITY_DN13848_c0_g1	WJ_TRINITY_DN20918_c1_g1
			AR_TRINITY_DN12701_c0_g4	BJ_TRINITY_DN16858_c1_g1	WJ_TRINITY_DN20918_c1_g3
			AR_TRINITY_DN14516_c0_g1		WJ_TRINITY_DN24113_c0_g1
			AR_TRINITY_DN9142_c0_g1
	MAM1/2	AT5G23010.1		BJ_TRINITY_DN15667_c1_g1	WJ_TRINITY_DN20287_c1_g1
				BJ_TRINITY_DN20923_c0_g1
	MAM3	AT5G23020.1		BJ_TRINITY_DN15667_c1_g1	WJ_TRINITY_DN19184_c1_g4
				BJ_TRINITY_DN20923_c0_g1	WJ_TRINITY_DN20287_c1_g1
Core structure formation	CYP79A2	AT5G05260.1		BJ_TRINITY_DN15013_c1_g2
	CYP79B2	AT4G39950.1	AR_TRINITY_DN12145_c0_g2	BJ_TRINITY_DN16943_c0_g1	WJ_TRINITY_DN23776_c0_g1
			AR_TRINITY_DN25145_c0_g1	BJ_TRINITY_DN16943_c0_g2	WJ_TRINITY_DN23776_c0_g3
	CYP79B3	AT2G22330.1	AR_TRINITY_DN12145_c0_g2	BJ_TRINITY_DN16943_c0_g1	WJ_TRINITY_DN23776_c0_g1
			AR_TRINITY_DN25145_c0_g1	BJ_TRINITY_DN16943_c0_g2	WJ_TRINITY_DN23776_c0_g3
	CYP79F1	AT1G16410.1	AR_TRINITY_DN11304_c0_g1	BJ_TRINITY_DN13469_c0_g1	WJ_TRINITY_DN24906_c1_g1
					WJ_TRINITY_DN24906_c1_g7
	CYP79F2	AT1G16400.1	AR_TRINITY_DN11304_c0_g1	BJ_TRINITY_DN13469_c0_g1	WJ_TRINITY_DN24906_c1_g1
					WJ_TRINITY_DN24906_c1_g7
	CYP83A1	AT4G13770.1	AR_TRINITY_DN10280_c0_g1	BJ_TRINITY_DN13834_c0_g1	WJ_TRINITY_DN16616_c1_g1
			AR_TRINITY_DN15279_c0_g2	BJ_TRINITY_DN13834_c0_g2	WJ_TRINITY_DN26681_c1_g2
			AR_TRINITY_DN26572_c2_g1	BJ_TRINITY_DN13834_c0_g3	WJ_TRINITY_DN27968_c3_g1
	CYP83B1	AT4G31500.1	AR_TRINITY_DN10280_c0_g1	BJ_TRINITY_DN13834_c0_g1	WJ_TRINITY_DN16616_c1_g1
			AR_TRINITY_DN15279_c0_g2	BJ_TRINITY_DN13834_c0_g2	WJ_TRINITY_DN26681_c1_g2
			AR_TRINITY_DN26572_c2_g1	BJ_TRINITY_DN13834_c0_g3	WJ_TRINITY_DN27968_c3_g1
	GGP1	AT4G30530.1	AR_TRINITY_DN10176_c0_g1	BJ_TRINITY_DN11515_c0_g1	WJ_TRINITY_DN10392_c0_g1
			AR_TRINITY_DN15769_c0_g2	BJ_TRINITY_DN11515_c0_g2	WJ_TRINITY_DN20544_c1_g1
			AR_TRINITY_DN18011_c1_g1	BJ_TRINITY_DN11515_c0_g3	WJ_TRINITY_DN25991_c2_g1
				BJ_TRINITY_DN17617_c1_g1
				BJ_TRINITY_DN23403_c0_g1
	GSTF10	AT2G30870.1	AR_TRINITY_DN20817_c0_g2	BJ_TRINITY_DN16280_c4_g1	WJ_TRINITY_DN20687_c1_g1
			AR_TRINITY_DN20817_c0_g3	BJ_TRINITY_DN20782_c0_g1	WJ_TRINITY_DN23710_c0_g1
				BJ_TRINITY_DN8208_c0_g1
	GSTF11	AT3G03190.1	AR_TRINITY_DN16325_c0_g2	BJ_TRINITY_DN16572_c2_g1	WJ_TRINITY_DN19870_c1_g1
				BJ_TRINITY_DN16572_c2_g2
				BJ_TRINITY_DN8721_c0_g1
	GSTF9	AT2G30860.1	AR_TRINITY_DN20817_c0_g2	BJ_TRINITY_DN16280_c4_g1	WJ_TRINITY_DN20687_c1_g1
			AR_TRINITY_DN20817_c0_g3	BJ_TRINITY_DN20782_c0_g1	WJ_TRINITY_DN23710_c0_g1
				BJ_TRINITY_DN8208_c0_g1
	GSTU20	AT1G78370.1	AR_TRINITY_DN12986_c0_g5	BJ_TRINITY_DN10936_c0_g1	WJ_TRINITY_DN17066_c0_g1
			AR_TRINITY_DN12986_c0_g7	BJ_TRINITY_DN14003_c0_g1	WJ_TRINITY_DN17448_c1_g3
			AR_TRINITY_DN18280_c0_g3	BJ_TRINITY_DN14191_c0_g1	WJ_TRINITY_DN19821_c0_g1
			AR_TRINITY_DN18280_c0_g4	BJ_TRINITY_DN14191_c2_g2	WJ_TRINITY_DN22689_c1_g3
			AR_TRINITY_DN18335_c0_g2	BJ_TRINITY_DN16630_c0_g2	WJ_TRINITY_DN22689_c1_g7
			AR_TRINITY_DN18335_c0_g3		WJ_TRINITY_DN22689_c1_g8
	STa	AT1G74100.1	AR_TRINITY_DN12084_c0_g1	BJ_TRINITY_DN11323_c0_g3	WJ_TRINITY_DN20046_c0_g4
			AR_TRINITY_DN12084_c0_g7	BJ_TRINITY_DN17536_c0_g2	WJ_TRINITY_DN26669_c0_g2
			AR_TRINITY_DN12750_c0_g1	BJ_TRINITY_DN17536_c0_g3
			AR_TRINITY_DN14982_c1_g1	BJ_TRINITY_DN17536_c0_g4
			AR_TRINITY_DN22970_c0_g1	BJ_TRINITY_DN17536_c0_g6
			AR_TRINITY_DN22970_c0_g5	BJ_TRINITY_DN19314_c0_g2
			AR_TRINITY_DN22970_c0_g8
	STb	AT1G74090.1	AR_TRINITY_DN12084_c0_g1	BJ_TRINITY_DN11323_c0_g3	WJ_TRINITY_DN20046_c0_g4
			AR_TRINITY_DN12084_c0_g7	BJ_TRINITY_DN17536_c0_g2	WJ_TRINITY_DN26669_c0_g2
			AR_TRINITY_DN12750_c0_g1	BJ_TRINITY_DN17536_c0_g3
			AR_TRINITY_DN14982_c1_g1	BJ_TRINITY_DN17536_c0_g4
			AR_TRINITY_DN22970_c0_g1	BJ_TRINITY_DN17536_c0_g6
			AR_TRINITY_DN22970_c0_g5	BJ_TRINITY_DN19314_c0_g2
			AR_TRINITY_DN22970_c0_g8
	STc	AT1G18590.1	AR_TRINITY_DN12084_c0_g1	BJ_TRINITY_DN11323_c0_g3	WJ_TRINITY_DN20046_c0_g4
			AR_TRINITY_DN12084_c0_g7	BJ_TRINITY_DN17536_c0_g2	WJ_TRINITY_DN26669_c0_g2
			AR_TRINITY_DN12750_c0_g1	BJ_TRINITY_DN17536_c0_g3
			AR_TRINITY_DN14982_c1_g1	BJ_TRINITY_DN17536_c0_g4
			AR_TRINITY_DN22970_c0_g1	BJ_TRINITY_DN17536_c0_g6
			AR_TRINITY_DN22970_c0_g5	BJ_TRINITY_DN19314_c0_g2
			AR_TRINITY_DN22970_c0_g8
	SUR1	AT2G20610.1	AR_TRINITY_DN17394_c2_g2	BJ_TRINITY_DN16533_c0_g1	WJ_TRINITY_DN22015_c1_g3
			AR_TRINITY_DN20328_c2_g1	BJ_TRINITY_DN9391_c1_g1	WJ_TRINITY_DN22015_c1_g4
			AR_TRINITY_DN16696_c1_g1		WJ_TRINITY_DN20156_c0_g1
	UGT74B1	AT1G24100.1	AR_TRINITY_DN22709_c0_g1	BJ_TRINITY_DN9660_c0_g1	WJ_TRINITY_DN16487_c0_g1
	UGT74C1	AT2G31790.1	AR_TRINITY_DN25182_c1_g2	BJ_TRINITY_DN17695_c0_g1	WJ_TRINITY_DN19075_c0_g1
					WJ_TRINITY_DN24935_c0_g1
Co-substrate pathways	AAO4	AT1G04580.1	AR_TRINITY_DN24788_c1_g1	BJ_TRINITY_DN11226_c0_g1	WJ_TRINITY_DN25343_c1_g1
				BJ_TRINITY_DN18567_c0_g4	WJ_TRINITY_DN27031_c0_g1
					WJ_TRINITY_DN23112_c2_g1
	APK1	AT2G14750.1	AR_TRINITY_DN13605_c0_g2	BJ_TRINITY_DN11353_c0_g1	WJ_TRINITY_DN16580_c0_g1
			AR_TRINITY_DN17821_c1_g1	BJ_TRINITY_DN15112_c0_g1	WJ_TRINITY_DN17571_c1_g1
			AR_TRINITY_DN18743_c1_g2	BJ_TRINITY_DN16160_c0_g1	WJ_TRINITY_DN22374_c0_g1
			AR_TRINITY_DN24040_c0_g5	BJ_TRINITY_DN8567_c0_g1	WJ_TRINITY_DN24069_c0_g1
					WJ_TRINITY_DN24626_c0_g1
	APK2	AT4G39940.1	AR_TRINITY_DN13605_c0_g2	BJ_TRINITY_DN11353_c0_g1	WJ_TRINITY_DN16580_c0_g1
			AR_TRINITY_DN17821_c1_g1	BJ_TRINITY_DN15112_c0_g1	WJ_TRINITY_DN17571_c1_g1
			AR_TRINITY_DN18743_c1_g2		WJ_TRINITY_DN22374_c0_g1
					WJ_TRINITY_DN24626_c0_g1
	BZO1	AT1G65880.1		BJ_TRINITY_DN5166_c0_g1
	CHY1	AT5G65940.1	AR_TRINITY_DN19548_c0_g1	BJ_TRINITY_DN19876_c1_g3	WJ_TRINITY_DN23713_c0_g1
	GSH1/RML1/CAD2/PAD2	AT4G23100.1	AR_TRINITY_DN25778_c1_g2	BJ_TRINITY_DN21817_c0_g1
Side chain modification	CYP81F1	AT4G37430.1	AR_TRINITY_DN16324_c0_g1	BJ_TRINITY_DN13007_c0_g3	WJ_TRINITY_DN20798_c1_g1
			AR_TRINITY_DN16324_c0_g2	BJ_TRINITY_DN13007_c0_g6	WJ_TRINITY_DN20798_c1_g2
			AR_TRINITY_DN22335_c0_g2	BJ_TRINITY_DN17012_c3_g2
			AR_TRINITY_DN22335_c0_g3
	CYP81F2	AT5G57220.1	AR_TRINITY_DN16324_c0_g1	BJ_TRINITY_DN13007_c0_g3	WJ_TRINITY_DN20798_c1_g1
			AR_TRINITY_DN16324_c0_g2	BJ_TRINITY_DN13007_c0_g6	WJ_TRINITY_DN20798_c1_g2
			AR_TRINITY_DN22335_c0_g2	BJ_TRINITY_DN17012_c3_g2	WJ_TRINITY_DN20855_c2_g1
			AR_TRINITY_DN22335_c0_g3
	CYP81F3	AT4G37400.1	AR_TRINITY_DN16324_c0_g1	BJ_TRINITY_DN13007_c0_g3	WJ_TRINITY_DN20798_c1_g1
			AR_TRINITY_DN16324_c0_g2	BJ_TRINITY_DN13007_c0_g6	WJ_TRINITY_DN20798_c1_g2
			AR_TRINITY_DN22335_c0_g2	BJ_TRINITY_DN17012_c3_g2	WJ_TRINITY_DN20855_c2_g1
			AR_TRINITY_DN22335_c0_g3
	CYP81F4	AT4G37410.1	AR_TRINITY_DN16324_c0_g1	BJ_TRINITY_DN13007_c0_g3	WJ_TRINITY_DN20798_c1_g1
			AR_TRINITY_DN16324_c0_g2	BJ_TRINITY_DN13007_c0_g6	WJ_TRINITY_DN20798_c1_g2
			AR_TRINITY_DN22335_c0_g2	BJ_TRINITY_DN17012_c3_g2
			AR_TRINITY_DN22335_c0_g3
	FMOGS-OX1	AT1G65860.1	AR_TRINITY_DN18500_c1_g4	BJ_TRINITY_DN13078_c1_g1	WJ_TRINITY_DN19233_c0_g1
			AR_TRINITY_DN19898_c1_g3	BJ_TRINITY_DN13078_c1_g2	WJ_TRINITY_DN26395_c0_g1
				BJ_TRINITY_DN20312_c0_g1	WJ_TRINITY_DN26395_c0_g3
					WJ_TRINITY_DN26395_c0_g4
	FMOGS-OX2	AT1G62540.1	AR_TRINITY_DN18500_c1_g4	BJ_TRINITY_DN13078_c1_g1	WJ_TRINITY_DN19233_c0_g1
			AR_TRINITY_DN19898_c1_g3	BJ_TRINITY_DN13078_c1_g2	WJ_TRINITY_DN26395_c0_g1
				BJ_TRINITY_DN20312_c0_g1	WJ_TRINITY_DN26395_c0_g3
					WJ_TRINITY_DN26395_c0_g4
	FMOGS-OX3	AT1G62560.1	AR_TRINITY_DN15654_c0_g1	BJ_TRINITY_DN13078_c1_g1	WJ_TRINITY_DN18347_c0_g1
			AR_TRINITY_DN18500_c1_g4	BJ_TRINITY_DN13078_c1_g2	WJ_TRINITY_DN19233_c0_g1
			AR_TRINITY_DN19898_c1_g3	BJ_TRINITY_DN20312_c0_g1	WJ_TRINITY_DN26395_c0_g1
					WJ_TRINITY_DN26395_c0_g3
					WJ_TRINITY_DN26395_c0_g4
	FMOGS-OX4	AT1G62570.1	AR_TRINITY_DN18500_c1_g1	BJ_TRINITY_DN13078_c1_g1	WJ_TRINITY_DN19233_c0_g1
			AR_TRINITY_DN18500_c1_g4	BJ_TRINITY_DN13078_c1_g2	WJ_TRINITY_DN19233_c0_g2
			AR_TRINITY_DN19898_c1_g3	BJ_TRINITY_DN20312_c0_g1	WJ_TRINITY_DN26395_c0_g1
					WJ_TRINITY_DN26395_c0_g3
					WJ_TRINITY_DN26395_c0_g4
	FMOGS-OX5	AT1G12140.1	AR_TRINITY_DN18500_c1_g1	BJ_TRINITY_DN13078_c1_g1	WJ_TRINITY_DN19233_c0_g1
			AR_TRINITY_DN18500_c1_g4	BJ_TRINITY_DN13078_c1_g2	WJ_TRINITY_DN19233_c0_g2
			AR_TRINITY_DN19898_c1_g3	BJ_TRINITY_DN20312_c0_g1	WJ_TRINITY_DN26395_c0_g1
					WJ_TRINITY_DN26395_c0_g3
					WJ_TRINITY_DN26395_c0_g4
	GSL-OH	AT2G25450.1		BJ_TRINITY_DN17669_c1_g1	WJ_TRINITY_DN16660_c0_g1
				BJ_TRINITY_DN17669_c1_g5	WJ_TRINITY_DN21822_c0_g2
				BJ_TRINITY_DN17669_c1_g8
				BJ_TRINITY_DN19749_c3_g5
				BJ_TRINITY_DN8935_c0_g1
	IGMT1	AT1G21100.1	AR_TRINITY_DN13034_c1_g1	BJ_TRINITY_DN22151_c3_g1	WJ_TRINITY_DN24149_c1_g3
				BJ_TRINITY_DN22151_c3_g3
	IGMT2	AT1G21120.1	AR_TRINITY_DN13034_c1_g1	BJ_TRINITY_DN22151_c3_g1	WJ_TRINITY_DN24149_c1_g3
				BJ_TRINITY_DN22151_c3_g3
Transcription Factor	Dof1.1	AT1G07640.1	AR_TRINITY_DN13941_c1_g1	BJ_TRINITY_DN18523_c1_g1	WJ_TRINITY_DN17163_c0_g1
			AR_TRINITY_DN16869_c0_g1	BJ_TRINITY_DN18523_c1_g2	WJ_TRINITY_DN22494_c1_g1
			AR_TRINITY_DN16869_c0_g1	BJ_TRINITY_DN15854_c2_g2
	IQD1	AT3G09710.1	AR_TRINITY_DN24662_c1_g1	BJ_TRINITY_DN20571_c1_g1	WJ_TRINITY_DN23843_c0_g1
			AR_TRINITY_DN24662_c1_g3		WJ_TRINITY_DN25640_c1_g1
	MYB122	AT1G74080.1	AR_TRINITY_DN16640_c1_g1	BJ_TRINITY_DN11959_c3_g2
				BJ_TRINITY_DN17041_c1_g1
	MYB28	AT5G61420.1	AR_TRINITY_DN12654_c0_g1	BJ_TRINITY_DN19742_c1_g3	WJ_TRINITY_DN26879_c1_g2
			AR_TRINITY_DN21108_c0_g1	BJ_TRINITY_DN19742_c2_g1
	MYB29	AT5G07690.1	AR_TRINITY_DN12654_c0_g1	BJ_TRINITY_DN11959_c2_g1	WJ_TRINITY_DN17194_c1_g3
	MYB34	AT5G60890.1	AR_TRINITY_DN21252_c0_g2	BJ_TRINITY_DN11959_c3_g2
				BJ_TRINITY_DN17041_c1_g1
	MYB51	AT1G18570.1	AR_TRINITY_DN12654_c0_g3	BJ_TRINITY_DN11959_c3_g2
			AR_TRINITY_DN17596_c0_g1	BJ_TRINITY_DN15352_c0_g2
				BJ_TRINITY_DN15352_c0_g4
	MYB76	AT5G07700.1	AR_TRINITY_DN12654_c0_g1
			AR_TRINITY_DN16640_c1_g1
	TFL2	AT5G17690.1		BJ_TRINITY_DN15825_c0_g1	WJ_TRINITY_DN26274_c0_g1
				BJ_TRINITY_DN15825_c0_g2
Glucosinolates Transport
Function	Gene model	A. thaliana	A. rusticana	B. juncea	W. japonica
GTR	NPF2.10（GTR1）	AT3G47960.1	AR_TRINITY_DN19041_c0_g1	BJ_TRINITY_DN20994_c0_g4	WJ_TRINITY_DN16494_c0_g2
			AR_TRINITY_DN21362_c1_g1		WJ_TRINITY_DN26291_c1_g3
			AR_TRINITY_DN23318_c0_g1
	NPF2.11（GTR2）	AT5G62680.1	AR_TRINITY_DN19041_c0_g1	BJ_TRINITY_DN20994_c0_g4	WJ_TRINITY_DN16494_c0_g2
			AR_TRINITY_DN21362_c1_g1		WJ_TRINITY_DN26291_c1_g3
			AR_TRINITY_DN23318_c0_g1		WJ_TRINITY_DN18981_c0_g1
	NPF2.9（GTR3）	AT1G18880.1	AR_TRINITY_DN19041_c0_g1	BJ_TRINITY_DN19120_c0_g2	WJ_TRINITY_DN16494_c0_g2
			AR_TRINITY_DN21362_c1_g1	BJ_TRINITY_DN20994_c0_g4	WJ_TRINITY_DN26291_c1_g3
			AR_TRINITY_DN23318_c0_g1
Other NRT/PTR Transporter		AT1G22570		BJ_TRINITY_DN12873_c1_g1
				BJ_TRINITY_DN12873_c1_g3
				BJ_TRINITY_DN15215_c2_g1
		AT2G02020	AR_TRINITY_DN13007_c0_g1	BJ_TRINITY_DN11911_c0_g3	WJ_TRINITY_DN24587_c0_g1
			AR_TRINITY_DN22893_c0_g1	BJ_TRINITY_DN19994_c0_g1
		AT2G37900	AR_TRINITY_DN16747_c0_g1	BJ_TRINITY_DN10359_c2_g1	WJ_TRINITY_DN18783_c3_g1
			AR_TRINITY_DN22988_c0_g1	BJ_TRINITY_DN19446_c2_g1	WJ_TRINITY_DN27554_c3_g1
			AR_TRINITY_DN20181_c0_g1	BJ_TRINITY_DN19446_c2_g2
				BJ_TRINITY_DN20825_c0_g1
				BJ_TRINITY_DN15786_c0_g1
		AT2G40460	AR_TRINITY_DN20457_c1_g1
		AT3G01350	AR_TRINITY_DN13768_c1_g1	BJ_TRINITY_DN13534_c0_g1	WJ_TRINITY_DN25539_c1_g1
			AR_TRINITY_DN26127_c2_g1	BJ_TRINITY_DN18398_c1_g3
		AT3G45660		BJ_TRINITY_DN13536_c2_g1	WJ_TRINITY_DN27559_c2_g2
					WJ_TRINITY_DN7756_c0_g1
		AT3G45690		BJ_TRINITY_DN13536_c2_g1	WJ_TRINITY_DN27559_c2_g2
					WJ_TRINITY_DN7756_c0_g1
		AT3G45720		BJ_TRINITY_DN13536_c2_g1	WJ_TRINITY_DN27559_c2_g2
					WJ_TRINITY_DN7756_c0_g1
		AT3G54450	AR_TRINITY_DN16688_c1_g1
		AT5G13400	AR_TRINITY_DN12405_c0_g1	BJ_TRINITY_DN22777_c5_g5	WJ_TRINITY_DN15712_c0_g1
		AT5G14940	AR_TRINITY_DN13768_c1_g1	BJ_TRINITY_DN13534_c0_g1	WJ_TRINITY_DN25539_c1_g1
			AR_TRINITY_DN26127_c2_g1	BJ_TRINITY_DN18398_c1_g3
		AT5G46040	AR_TRINITY_DN19937_c0_g1	BJ_TRINITY_DN14181_c0_g1
				BJ_TRINITY_DN14181_c0_g2
		AT5G62730	AR_TRINITY_DN25375_c1_g2	BJ_TRINITY_DN11887_c0_g1	WJ_TRINITY_DN17600_c0_g1
			AR_TRINITY_DN25375_c1_g4
	NPF1.2	AT1G52190	AR_TRINITY_DN24192_c0_g1	BJ_TRINITY_DN13536_c1_g1	WJ_TRINITY_DN22126_c1_g2
			AR_TRINITY_DN10667_c0_g1	BJ_TRINITY_DN16091_c1_g1	WJ_TRINITY_DN22126_c1_g3
				BJ_TRINITY_DN17761_c1_g1
	NPF2.12	AT1G27080	AR_TRINITY_DN23748_c1_g2	BJ_TRINITY_DN21657_c2_g1
				BJ_TRINITY_DN7730_c1_g3
	NPF2.13	AT1G69870	AR_TRINITY_DN23748_c1_g2	BJ_TRINITY_DN21657_c2_g1
				BJ_TRINITY_DN7730_c1_g3
	NPF2.3	AT3G45680		BJ_TRINITY_DN13536_c2_g1	WJ_TRINITY_DN27559_c2_g2
					WJ_TRINITY_DN7756_c0_g1
	NPF2.4	AT3G45700		BJ_TRINITY_DN13536_c2_g1	WJ_TRINITY_DN7756_c0_g1
	NPF2.5	AT3G45710		BJ_TRINITY_DN13536_c2_g1	WJ_TRINITY_DN7756_c0_g1
	NPF2.7	AT3G45650		BJ_TRINITY_DN13536_c2_g1	WJ_TRINITY_DN27559_c2_g2
					WJ_TRINITY_DN7756_c0_g1
	NPF3.1	AT1G68570	AR_TRINITY_DN23204_c0_g1	BJ_TRINITY_DN17059_c0_g2	WJ_TRINITY_DN26276_c0_g1
				BJ_TRINITY_DN21301_c1_g1
	NPF4.3	AT1G33440	AR_TRINITY_DN17681_c0_g1	BJ_TRINITY_DN17412_c0_g2	WJ_TRINITY_DN20305_c0_g1
				BJ_TRINITY_DN18249_c0_g1	WJ_TRINITY_DN20305_c0_g2
	NPF4.5	AT1G27040	AR_TRINITY_DN25375_c1_g2	BJ_TRINITY_DN11887_c0_g1	WJ_TRINITY_DN17600_c0_g1
			AR_TRINITY_DN25375_c1_g4
	NPF5.10	AT1G22540	AR_TRINITY_DN12516_c0_g1	BJ_TRINITY_DN12540_c2_g2	WJ_TRINITY_DN22340_c0_g1
			AR_TRINITY_DN12516_c0_g2	BJ_TRINITY_DN15215_c1_g1	WJ_TRINITY_DN23660_c1_g1
			AR_TRINITY_DN22034_c2_g1	BJ_TRINITY_DN15215_c1_g3
	NPF5.11	AT1G72130	AR_TRINITY_DN12516_c0_g1	BJ_TRINITY_DN12540_c2_g2	WJ_TRINITY_DN23660_c1_g1
			AR_TRINITY_DN12516_c0_g2	BJ_TRINITY_DN12873_c1_g2
			AR_TRINITY_DN22034_c2_g1	BJ_TRINITY_DN15215_c1_g1
				BJ_TRINITY_DN15215_c1_g2
				BJ_TRINITY_DN15215_c1_g3
				BJ_TRINITY_DN15215_c1_g4
	NPF5.12	AT1G72140	AR_TRINITY_DN12516_c0_g1	BJ_TRINITY_DN12540_c2_g2	WJ_TRINITY_DN22340_c0_g1
			AR_TRINITY_DN12516_c0_g2	BJ_TRINITY_DN15215_c1_g1	WJ_TRINITY_DN23660_c1_g1
			AR_TRINITY_DN22034_c2_g1	BJ_TRINITY_DN15215_c1_g3
	NPF5.14	AT1G72120		BJ_TRINITY_DN12873_c1_g1
				BJ_TRINITY_DN15215_c2_g1
	NPF5.16	AT1G22550		BJ_TRINITY_DN12649_c1_g1
				BJ_TRINITY_DN12873_c1_g1
				BJ_TRINITY_DN15215_c2_g1
	NPF5.2	AT5G46050	AR_TRINITY_DN19937_c0_g1	BJ_TRINITY_DN14181_c0_g1
			AR_TRINITY_DN19937_c0_g2	BJ_TRINITY_DN14181_c0_g2
				BJ_TRINITY_DN14181_c0_g3
	NPF6.4	AT3G21670		BJ_TRINITY_DN19491_c1_g1	WJ_TRINITY_DN21564_c1_g1
					WJ_TRINITY_DN21564_c1_g2
	NPF8.5	AT1G62200	AR_TRINITY_DN22893_c0_g1	BJ_TRINITY_DN11911_c0_g1	WJ_TRINITY_DN24587_c0_g1
				BJ_TRINITY_DN11911_c0_g3
	NRT1.1	AT1G12110	AR_TRINITY_DN20385_c0_g2	BJ_TRINITY_DN18328_c0_g2	WJ_TRINITY_DN26466_c1_g2
	NRT1.12	AT3G16180	AR_TRINITY_DN24192_c0_g1	BJ_TRINITY_DN13536_c1_g1	WJ_TRINITY_DN22126_c1_g2
				BJ_TRINITY_DN16091_c1_g1	WJ_TRINITY_DN22126_c1_g3
				BJ_TRINITY_DN17761_c1_g1
	NRT1.2	AT1G69850	AR_TRINITY_DN25375_c1_g2	BJ_TRINITY_DN11887_c0_g1	WJ_TRINITY_DN17600_c0_g1
			AR_TRINITY_DN25375_c1_g4	BJ_TRINITY_DN10589_c0_g1
	NRT1.4	AT2G26690	AR_TRINITY_DN20149_c0_g1	BJ_TRINITY_DN13710_c0_g1	WJ_TRINITY_DN22747_c0_g1
	NRT1.5	AT1G32450	AR_TRINITY_DN16831_c0_g1	BJ_TRINITY_DN20617_c1_g3	WJ_TRINITY_DN17060_c0_g3
			AR_TRINITY_DN22628_c1_g2	BJ_TRINITY_DN22371_c2_g2	WJ_TRINITY_DN27270_c0_g1
			AR_TRINITY_DN26372_c2_g1
	NRT1.8	AT4G21680	AR_TRINITY_DN16831_c0_g1	BJ_TRINITY_DN20617_c1_g3	WJ_TRINITY_DN17060_c0_g3
			AR_TRINITY_DN22628_c1_g2		WJ_TRINITY_DN27270_c0_g1
	PTR1	AT3G54140	AR_TRINITY_DN22893_c0_g1	BJ_TRINITY_DN19994_c0_g1	WJ_TRINITY_DN15408_c0_g2
					WJ_TRINITY_DN18357_c0_g1
	PTR2	AT1G59740	AR_TRINITY_DN17681_c0_g1	BJ_TRINITY_DN17412_c0_g2	WJ_TRINITY_DN20305_c0_g1
				BJ_TRINITY_DN18249_c0_g1	WJ_TRINITY_DN20305_c0_g2
			AR_TRINITY_DN22893_c0_g1	BJ_TRINITY_DN11911_c0_g1	WJ_TRINITY_DN24587_c0_g1
		AT2G02040		BJ_TRINITY_DN11911_c0_g7
	PTR5	AT5G01180		BJ_TRINITY_DN19994_c0_g1	WJ_TRINITY_DN15408_c0_g2
					WJ_TRINITY_DN18357_c0_g1
Glucosinolates Breakdown
Function	Gene model	A. thaliana	A. rusticana	B. juncea	W. japonica
Epithioester protein	ESM1	AT3G14210.1	AR_TRINITY_DN12594_c2_g1	BJ_TRINITY_DN1097_c0_g1	WJ_TRINITY_DN18072_c5_g1
			AR_TRINITY_DN14042_c1_g1	BJ_TRINITY_DN14904_c0_g1	WJ_TRINITY_DN21516_c2_g1
			AR_TRINITY_DN14042_c1_g2	BJ_TRINITY_DN14904_c0_g2	WJ_TRINITY_DN25225_c1_g2
			AR_TRINITY_DN14042_c1_g3	BJ_TRINITY_DN14904_c0_g3	WJ_TRINITY_DN25225_c1_g5
			AR_TRINITY_DN14042_c1_g4	BJ_TRINITY_DN14904_c0_g4
	ESP	AT1G54040.1	AR_TRINITY_DN19047_c0_g1	BJ_TRINITY_DN11296_c0_g1	WJ_TRINITY_DN15131_c1_g1
			AR_TRINITY_DN19963_c1_g1	BJ_TRINITY_DN11296_c0_g3
			AR_TRINITY_DN19963_c1_g2	BJ_TRINITY_DN11296_c0_g4
	MVP1	AT1G54030.1	AR_TRINITY_DN15286_c0_g1	BJ_TRINITY_DN19150_c1_g1	WJ_TRINITY_DN22360_c1_g2
			AR_TRINITY_DN15806_c0_g1	BJ_TRINITY_DN19150_c1_g4
	NIT1	AT3G44310.1	AR_TRINITY_DN13903_c0_g1	BJ_TRINITY_DN19044_c0_g1	WJ_TRINITY_DN22740_c0_g1
			AR_TRINITY_DN13903_c0_g2	BJ_TRINITY_DN19044_c2_g2	WJ_TRINITY_DN22829_c0_g1
			AR_TRINITY_DN18496_c0_g1	BJ_TRINITY_DN9894_c5_g1	WJ_TRINITY_DN27827_c0_g2
			AR_TRINITY_DN19803_c0_g1
	NSP1	AT3G16400.1	AR_TRINITY_DN19047_c0_g1	BJ_TRINITY_DN16395_c1_g1	WJ_TRINITY_DN15131_c1_g2
				BJ_TRINITY_DN17639_c1_g2	WJ_TRINITY_DN15733_c0_g1
					WJ_TRINITY_DN26146_c2_g1
	NSP2	AT2G33070.1	AR_TRINITY_DN19047_c0_g1	BJ_TRINITY_DN16395_c1_g1	WJ_TRINITY_DN15131_c1_g2
				BJ_TRINITY_DN17639_c1_g2	WJ_TRINITY_DN15733_c0_g1
					WJ_TRINITY_DN26146_c2_g1
	PEN3	AT1G59870.1	AR_TRINITY_DN26399_c7_g1	BJ_TRINITY_DN14052_c2_g1	WJ_TRINITY_DN18949_c0_g1
				BJ_TRINITY_DN14454_c0_g3	WJ_TRINITY_DN27656_c1_g2
				BJ_TRINITY_DN22613_c1_g1
				BJ_TRINITY_DN22723_c1_g1
	PYK10	AT3G09260.1	AR_TRINITY_DN22635_c0_g2	BJ_TRINITY_DN13681_c3_g1	WJ_TRINITY_DN16537_c0_g1
			AR_TRINITY_DN22635_c0_g4	BJ_TRINITY_DN14970_c1_g1	WJ_TRINITY_DN20624_c0_g1
			AR_TRINITY_DN22635_c0_g5	BJ_TRINITY_DN20260_c0_g1	WJ_TRINITY_DN27503_c1_g3
			AR_TRINITY_DN26072_c1_g3
Myrosinases	PEN2	AT2G44490.1	AR_TRINITY_DN19099_c0_g1	BJ_TRINITY_DN11364_c0_g1	WJ_TRINITY_DN24667_c0_g2
				BJ_TRINITY_DN18979_c2_g1
	TGG1	AT5G26000.1	AR_TRINITY_DN15768_c0_g1	BJ_TRINITY_DN10070_c0_g1	WJ_TRINITY_DN16245_c0_g1
			AR_TRINITY_DN22493_c0_g1	BJ_TRINITY_DN14289_c2_g2	WJ_TRINITY_DN16245_c0_g2
				BJ_TRINITY_DN22130_c0_g1	WJ_TRINITY_DN23464_c2_g1
	TGG2	AT5G25980.1	AR_TRINITY_DN15768_c0_g1	BJ_TRINITY_DN14289_c2_g2	WJ_TRINITY_DN16245_c0_g1
			AR_TRINITY_DN22493_c0_g1	BJ_TRINITY_DN22130_c0_g1	WJ_TRINITY_DN16245_c0_g2
					WJ_TRINITY_DN23464_c2_g1
	TGG4	AT1G47600.1			WJ_TRINITY_DN26407_c0_g1
	TGG5	AT1G51470.1			WJ_TRINITY_DN26407_c0_g1
