# Supplementary material for: Brassicaceae transcriptomes reveal convergent evolution of super-accumulation of sinigrin
Source: Commun Biol. 2020 Dec 16;3:779. doi: 10.1038/s42003-020-01523-x (PMC7745032; doi:10.1038/s42003-020-01523-x)
Supplement: Supplementary file 11 — Supplementary Data 8 [file 42003_2020_1523_MOESM11_ESM.xlsx]

## Sheet: Supplementary Table S8
Supplementary Data 8. Transcriptional expression level of genes involving in glucosinolates metablism.
ID	ARL1	ARL2	ARL3	ARR1	ARR2	ARR3	ARS1	ARS2	ARS3	BJL1	BJL2	BJL3	BJR1	BJR2	BJR3	BJS1	BJS2	BJS3	WJL1	WJL2	WJL3	WJR1	WJR2	WJR3	WJS1	WJS2	WJS3
AR_TRINITY_DN10176_c0_g1	2.34738	1.44027	1.1007	0.732973	1.03347	0.205421	0	0	0	0	0	0	0	0	0	0	0	0	0	0	0	0	0.364554	0	0	0	0
AR_TRINITY_DN10280_c0_g1	114.147	109.096	124.731	11.593	16.9226	16.1686	0	0	0.0875369	8.30606	9.93353	7.35502	0	0	0	0	0	0	0.596169	0	0	0.350344	0.678344	1.48853	0	0	0
AR_TRINITY_DN11304_c0_g1	122.148	137.214	134.116	6.96818	10.7004	8.52693	0.0458285	0	0	0.40542	0.347876	0.34683	0.030887	0	0	0	0.0268751	0.0370233	0.482516	0.688618	0.474774	0.324907	0.274513	0.239583	0	0	0
AR_TRINITY_DN12084_c0_g1	3.49535	1.36435	3.18938	0.530965	1.58047	0.967244	51.4941	13.474	35.1577	0	0.198317	0	0.079236	0	0	0.710626	0.620497	0.474889	1.46992	2.08774	1.94874	20.8375	21.7428	20.6335	0.915597	0.772298	0.830346
AR_TRINITY_DN12084_c0_g7	23.2106	22.783	17.5388	7.63932	13.533	7.90513	23.5183	3.46709	11.1263	0.470888	0	0.402836	0.13154	0.903207	1.25303	1.28696	2.74691	4.7302	5.00887	5.86533	6.97573	107.677	106.679	91.5378	2.43198	2.08341	2.5063
AR_TRINITY_DN12145_c0_g2	4.0048	4.49587	4.67792	15.609	28.3996	23.6563	0	0	0	0	0	0.0612315	0.119966	0.0686441	0.163254	0	0	0	0.117131	0.243146	0.0922015	0.630972	0.932935	0.797608	0	0.0730801	0.057144
AR_TRINITY_DN12342_c0_g1	23.3246	23.7027	27.5519	9.19976	14.4454	13.4482	0.97221	0.238763	1.47616	2.68071	2.22568	3.3444	0.84245	1.28546	1.4012	0.381591	0.325789	1.12202	5.57503	8.91682	6.04313	3.31203	3.43172	5.18625	0.973477	1.25449	0.624228
AR_TRINITY_DN12405_c0_g1	8.45604	7.51953	9.50509	0	0	0	0	0	0	0.711863	0.248854	0.338326	0	0	0	0	0	0.0794542	0	0	0	0	0	0	0	0	0
AR_TRINITY_DN12516_c0_g1	26.299	29.5516	31.376	57.4356	101.245	78.336	0.0951425	0.0545203	0.0459644	0	0.0802456	0.0654579	0	0	0	0.104561	0.111588	0.0768624	0	0	0	3.12734	3.98932	3.83698	0	0.234373	0
AR_TRINITY_DN12516_c0_g2	0.114663	0.0487058	0.423406	0.912991	2.42313	1.94162	0	0	0	0	0	0	0.288521	0.275152	0.327191	0	0.0418408	0	0	0.048731	0	0.18394	0.106845	0.266426	0	0	0
AR_TRINITY_DN12594_c2_g1	157.107	183.943	189.526	1028.05	1674.07	1368.73	0.164302	0.313838	0.63501	0.704723	0.369537	0.828957	0.221469	0.253448	0	0.902835	0.192702	0.176979	8.00074	13.7654	11.3476	70.8081	75.2069	79.3496	0	0.359769	0
AR_TRINITY_DN12654_c0_g1	13.1276	9.80567	10.8393	3.26742	5.02577	4.59524	0.0394622	0	0	2.66585	2.1967	0.705898	0.159578	0	0	0	0	0	0.934844	2.1023	1.67616	0.101735	0.236378	0.235772	0	0	0
AR_TRINITY_DN12654_c0_g3	3.1459	5.67927	6.2232	0.368367	0.692513	0.154856	0.367037	0	0	0.787146	0	0	0.329829	0.188727	0.673264	0	0	0	0.322036	0.835619	0.380242	1.10394	0.549637	1.46194	0	0	0
AR_TRINITY_DN12701_c0_g1	108.808	124.624	122.202	4.7385	7.72647	5.28489	0	0	0	0	0	0	0	0.0990898	0	0	0	0	0	0	0	0.0828024	0.384777	0.287843	0	0	0
AR_TRINITY_DN12701_c0_g4	6.80262	8.39616	9.07283	0.120234	1.01715	0.404356	0	0	0	0	0.269445	0.219792	0	0	0	0	0.0936718	0	0	0	0	0	0	0	0	0	0
AR_TRINITY_DN12750_c0_g1	42.0211	43.8037	41.6978	0.212776	0.733349	0.65595	2.49698	0.10799	1.77534	0.0757784	0.0794722	0	0	0	0.17284	0	0	0	7.13054	14.8019	10.3473	10.3847	11.7115	8.51482	1.10073	1.39269	0.786494
AR_TRINITY_DN12986_c0_g5	24.9501	30.5022	41.4111	26.0799	46.6178	31.0336	6.43728	0.650966	4.29901	1.06585	1.2775	1.04208	0.382811	0	0.173648	4.88975	5.99558	10.095	5.98026	5.8191	5.49202	12.3247	16.4444	16.2608	1.91685	0.466398	1.7019
AR_TRINITY_DN12986_c0_g7	1.59214	5.41042	4.47938	1.98859	0	1.25396	0	0	0.319081	0	0	0	1.78055	1.01883	1.21152	0	0	0	0	2.25551	0	0	0	0	0	0	0
AR_TRINITY_DN13007_c0_g1	15.673	21.3432	20.6695	0.431816	1.62359	0	0	0	0	0.115341	0.604816	0.296016	0.38664	0	0.263077	0.0788084	0	0	0.283129	0.39182	0.0742895	0.0924351	0.21477	0.10711	0	0	0
AR_TRINITY_DN13034_c1_g1	20.2547	21.2267	23.8652	0.0692471	0.325453	0.174663	0.0459981	0	0	1.40572	0.775918	0.759519	0.186008	0	0.421876	0.404413	0.593439	0.445923	42.4369	64.2156	49.2256	15.9497	15.774	16.6267	1.86279	2.64393	2.599
AR_TRINITY_DN13605_c0_g2	15.3946	16.1394	17.6241	3.06829	4.03777	4.12756	1.63051	1.40152	1.37851	3.60606	2.75043	2.52403	0	0.943195	0.373861	0	0.478089	0.329309	0	0.835229	0.422294	0	0.610422	0.608857	0	0	0
AR_TRINITY_DN13768_c1_g1	22.6292	23.8815	25.4317	1.71164	2.35147	2.15864	0	0	0	0.0703369	0.0737655	0	1.41468	0.809477	0.882358	0	0	0	0	0	0	0.281843	0.196456	0.391904	0	0	0
AR_TRINITY_DN13903_c0_g1	557.36	580.237	571.507	4.60962	7.07418	4.58748	0.437427	0	0.241515	1.40715	0.527052	0.429927	0.168464	0.289184	0	0.412054	1.09937	0.605797	0.575693	1.53649	1.0358	7.73283	9.91926	15.7741	6.91062	6.97843	6.25915
AR_TRINITY_DN13903_c0_g2	0.89255	0.45496	1.13001	0.16722	0	0.281188	0.444311	0.763821	0.107326	1310.13	1269.82	1256.52	36.0839	32.213	37.6941	107.181	130.929	195.624	0.877129	1.06212	0.345222	5.01135	4.49114	7.63195	3.11423	3.83078	2.85279
AR_TRINITY_DN13941_c1_g1	10.0718	10.5781	9.63354	1.19231	1.70548	2.70227	0	0	0	0	0	0.189529	0.278496	0.0531183	0	0	0.0403871	0	0.0453194	0.23519	0.0713475	0.177549	0.103132	0.0514339	0	0	0
AR_TRINITY_DN14042_c1_g1	15.1427	18.8465	19.1714	0.567402	0.266672	0.95411	0.376902	0.269974	0.364172	0	0.0794722	0	0	0	0	0	0	0	62.5627	101.94	76.5795	1.33605	0.705513	1.26667	0.220146	0.0773714	0
AR_TRINITY_DN14042_c1_g2	0	0	0	0	0	0.135539	7.81715	0.613634	4.75949	0	0	0	0	0	0	0	0	0	0	0	0	0	0	0	0	0	0
AR_TRINITY_DN14042_c1_g3	0.193352	0.164262	0	13.222	28.9428	19.6445	0	0	0	0	0	0	0	0	0	0	0	0	1.42508	3.28694	1.74498	2.32629	1.08101	3.41442	0	0	0
AR_TRINITY_DN14042_c1_g4	0	0.160825	0	10.9946	23.0031	21.0226	1.64913	0.135002	0.682898	0	0	0	0	0	0	0	0	0	0	0	0	1.82208	0.88199	0.879728	0	0	0
AR_TRINITY_DN14516_c0_g1	2.27107	2.48064	2.39606	0.972542	2.22828	0.715475	4.6029	1.06431	3.78421	0.324716	0.204326	0.333346	0.163274	0.124567	0.148126	0.177493	0	0	0.159417	0.110308	0.125487	0	0.665098	0.603084	0.0628895	0.0663084	0.103698
AR_TRINITY_DN14982_c1_g1	23.5464	18.2794	18.4176	1.90148	1.25115	1.43884	5.81016	2.02662	5.0037	0.203159	0	0.173799	0	0	0	0.555247	0	0.20408	9.80772	13.1128	9.02881	64.1485	61.8507	68.8612	4.32817	4.14861	4.54153
AR_TRINITY_DN15279_c0_g2	32.3671	37.6029	35.2584	25.6205	37.6202	34.2871	0.050351	0	0.0973006	1.29579	0.849346	1.10853	1.62888	2.48545	1.8472	0.0553355	0.354327	1.0576	11.2653	20.0836	14.5012	16.6153	18.0961	17.6737	2.19593	2.06724	2.19837
AR_TRINITY_DN15286_c0_g1	221.397	230.604	245.281	982.131	1488.23	1307.12	0.643973	0.263587	0.488888	0.887825	0.310367	0.569639	0.372015	0.496688	0.0843752	0.859378	0.269745	0.371602	0.121075	0	0	80.697	82.314	87.1184	0	0.679867	0
AR_TRINITY_DN15456_c0_g1	363.214	373.842	408.338	23.1535	39.0847	34.0039	0.914052	0.227734	0.614385	1.02275	0.938529	0.984313	0.0535689	0.122608	0	0.0873512	0.0466109	0.0642114	3.03359	4.34293	3.70541	1.63928	1.54733	1.95888	0	0	0
AR_TRINITY_DN15456_c0_g3	10.4465	10.6498	12.2931	1.12913	1.27363	0.949339	0.0500024	0	0.0966268	0	0	0	0.0674001	0	0.0917204	0.384666	0.586455	0.484742	0	0	0	0	0.149757	0.0746864	0	0	0
AR_TRINITY_DN15654_c0_g1	6.30143	5.03848	6.51788	10.4169	17.3529	14.9376	0.422859	0.0881144	0.22286	0.803809	1.10237	1.16371	2.02087	2.84636	3.45521	0	0.13526	0	0.455335	0.997715	0.438073	0.693731	1.32403	1.32063	0	0	0.0493647
AR_TRINITY_DN15768_c0_g1	16.9381	17.0669	15.169	300.824	486.195	418.593	1.77704	0.842744	1.36178	0.985614	2.06732	1.09613	0.991177	1.03977	1.23643	0.404061	0.215608	0.0990078	0	2.26003	0.888749	20.2209	21.289	24.2548	0	0	0
AR_TRINITY_DN15769_c0_g2	13.7133	12.1182	14.1451	1.20431	1.72499	1.4465	3.73322	0.829516	1.36187	0.55145	0.064259	0.209669	0.256742	0.352578	0.20963	0.125596	0.178715	0.800147	29.6801	42.9821	34.3737	12.3742	14.889	13.4283	3.14474	4.19154	5.42993
AR_TRINITY_DN15806_c0_g1	315.419	306.707	299.438	793.48	1190.9	1047.72	3.23589	1.99693	2.52533	2.60238	2.09941	2.39754	1.67761	0.575955	0.228295	0.820668	0.729852	1.20654	28.9921	44.0322	29.6551	63.8504	64.2993	64.6921	6.59099	8.17565	3.99553
AR_TRINITY_DN16324_c0_g1	0.437954	0.248043	0.154019	0	0	0	6.22246	1.82189	3.73025	0	0	0	0	0.140126	0.249941	0	0	0	1.55418	1.48903	1.3175	4.68372	4.48902	4.34183	0	0	0.291625
AR_TRINITY_DN16324_c0_g2	18.411	20.76	21.7199	9.25045	20.6327	18.1915	0	0	0	0	0	0	0.280769	0.481966	0.76416	0	0.2443	0.504823	0	0	0	1.20823	0	0.466682	0	0	0
AR_TRINITY_DN16325_c0_g2	25.2022	26.1972	24.34	5.13534	6.97247	6.7763	0	0	0	0.0762045	0	0	0	0	0	0	0	0	0	0	0	0.244284	0.141896	0.141532	0	0	0
AR_TRINITY_DN16640_c1_g1	0	0	0	0	0	0	2.62763	0.3928	1.43502	0	0.192714	0	0	0	0	0	0	0	0	0	0	0.220896	0.0855407	0	0	0	0.22006
AR_TRINITY_DN16688_c1_g1	0	0	0	3.02722	6.47902	4.15063	0	0	0	0	0.0521849	0	0	0.0954431	0	0	0	0	0	0.0845178	0	0.0797551	0.138981	0.462083	0	0	0
AR_TRINITY_DN16747_c0_g1	0.30257	1.41377	0.638445	0	0	0.119152	0	0	0	0.151414	1.11156	0.259064	1.26891	0.726066	0.345355	0	0.110409	0	7.92913	10.4159	7.89943	12.0131	10.7137	13.9202	0.586504	0	0.604427
AR_TRINITY_DN16831_c0_g1	2.27558	2.17488	2.0407	0.266458	0.751394	0.179224	0.176998	0	0.342038	0	0.0597136	0	0.190865	0.273032	0	0.311231	0.166074	0.514765	0	0	0	0	0	0	0	0	0
AR_TRINITY_DN16869_c0_g1	13.4706	13.7445	12.3073	0.5854	2.20105	2.29687	0	0	0	0.13899	0.291531	0.475615	0	0.133298	0.158509	0	0	0	0.0568635	0.11804	0.0447609	0.055694	0	0	0	0	0
AR_TRINITY_DN17394_c2_g2	52.2093	45.6971	48.4128	0	0	0	0.0327822	0	0	0	0.110597	0	0	0.050569	0	0	0	0	0	0	0	0	0	0	0	0	0
AR_TRINITY_DN17596_c0_g1	7.80076	7.85439	6.80761	8.66063	10.6	10.6949	0.119852	0	0	0.289164	0.101086	0.247375	1.21165	0.369762	0.439695	0.197575	0.281139	0	3.54907	4.42038	2.17288	5.40722	5.11514	3.13282	0	0	0
AR_TRINITY_DN17681_c0_g1	12.7634	12.6503	13.2118	0.639167	0.424095	0.569004	0	0	0	0.321366	0.252773	0.652942	0.37031	0.192628	0.137436	0	0	0	0	0	0	0	0	0	0	0	0
AR_TRINITY_DN17821_c1_g1	4.0676	4.18313	7.34067	3.50953	5.93797	7.0817	3.13052	0.916038	1.28714	0.214267	0.112356	0.274952	0.538691	0.821968	0.73307	1.17121	0.703081	1.7219	0.613624	1.00083	1.24206	0.257573	0.299231	0.994878	0	0.218771	0
AR_TRINITY_DN18011_c1_g1	3.47383	1.81214	3.47213	2.16942	4.8297	2.68798	0	0	0	0	0	0	0	0	0	0.0416767	0	0	0	0	0	0.439947	0.397523	0.50979	0	0	0
AR_TRINITY_DN18280_c0_g3	26.0665	25.9723	29.708	15.6757	23.3773	19.0092	0.200245	0	0	0.161042	0.675567	0.275537	0.134959	0.308893	0.183657	0.220068	0.234858	0	0.263541	0.547069	0.20745	1.41966	2.09907	0.598196	0	0	0
AR_TRINITY_DN18280_c0_g4	10.4958	12.2192	12.4405	1.94212	1.93965	1.32671	0.564407	0	0.389531	5.31722	7.07252	4.77068	15.4331	14.9253	14.7901	2.48112	2.93157	3.90827	1.91008	0.991258	1.9212	1.35113	3.50154	2.16779	0	0	0
AR_TRINITY_DN18335_c0_g2	1.62389	2.41426	2.14158	0.570445	0.178735	1.27897	105.846	25.4775	59.5563	3.45371	5.96575	2.25939	0.34051	0.194839	0	0	0.296282	0.20408	22.4414	35.1974	25.1236	40.0521	43.6927	38.8641	2.75429	2.69659	1.78417
AR_TRINITY_DN18335_c0_g3	1184.36	1302.34	1431.04	882.719	1337.76	1322.47	15.1562	13.0276	8.23739	1.52362	7.98944	9.12401	3.83055	1.46122	1.73758	15.6155	17.776	9.18312	37.4005	47.8764	40.2351	130.651	109.226	128.755	4.42632	0	3.64926
AR_TRINITY_DN18496_c0_g1	28.5906	30.1956	27.6093	0.219528	0.894189	0.307621	45.3998	10.5846	24.939	9.69471	8.19942	8.02612	0.458643	0.749813	0.178325	4.327	4.16173	5.02639	1.08753	2.25754	1.20856	15.2256	16.5962	19.3125	6.05687	8.62129	9.86228
AR_TRINITY_DN18500_c1_g1	0	0	0	0	0	0	5.60771	1.55803	2.21658	0	0	0	0	0.131065	0	0	0	0	14.425	17.5254	13.6435	25.6282	28.3735	30.9658	5.55831	5.44187	5.89181
AR_TRINITY_DN18500_c1_g4	179.006	175.316	180.254	72.0445	96.5354	97.1606	0.899313	0.0736202	0.0620669	0	0.108358	0	0.173174	0.0990898	0.235661	0.352979	0.678062	0.103789	0	0	0	4.96814	4.61733	4.0298	0	0.210986	0
AR_TRINITY_DN18743_c1_g2	73.2413	66.6293	73.6545	2.55328	2.86455	2.63147	0	0	0	0.263999	0.461446	0.225847	0.147494	0.421979	0.401431	0.360763	0.192504	0.176797	15.409	21.7479	17.0038	0.211571	0.163859	0.572037	0	0.269549	0.0702568
AR_TRINITY_DN19041_c0_g1	2.79194	1.65747	1.6325	3.05651	4.94638	3.7885	0	0	0.0404482	0.97633	0.917998	1.06564	8.21022	8.39483	7.56369	0.230032	1.00651	1.28512	0.165283	0.142959	0.151789	0.809419	1.25377	1.25056	0.0326019	0.0343743	0.0268785
AR_TRINITY_DN19047_c0_g1	133.037	132.197	129.369	1.76194	3.56717	2.56394	0.315104	0	0.0434944	0.072404	0.151867	0.185821	0.0606773	0	0.0825718	0	0.0527959	0.072732	0	0	0	0.11605	0.0674098	0	0	0	0
AR_TRINITY_DN19099_c0_g1	66.3569	62.0536	66.5432	2.71521	5.27462	4.41354	0.0721442	0.0275609	0	2.01136	2.3528	1.85304	0.842797	0.593535	0.485231	0.158572	0.0846146	0.233131	5.06391	7.91675	6.87606	2.10789	2.34078	1.6523	0.262198	0.118479	0.27793
AR_TRINITY_DN19548_c0_g1	4.77916	2.39444	5.81791	0.688754	2.58965	1.54422	10.6753	3.23345	7.80969	6.86824	7.46028	5.77074	5.44749	4.46973	6.85366	1.84361	3.13014	3.44967	1.90673	1.66656	1.10594	4.81623	3.99655	3.9863	1.30646	1.75316	1.0771
AR_TRINITY_DN19803_c0_g1	63.0251	59.9806	67.1088	16.3125	23.8662	20.9457	0.362703	0	0.569485	0	0.45887	0	0.0611127	0	0	0	0	0	0	0	0	0.935064	0.746828	1.01579	0.0706176	0.22337	0
AR_TRINITY_DN19898_c1_g3	44.6384	44.4396	47.0952	2.39531	1.67257	1.84129	0.0909205	0	0.0439247	0.292481	0.306738	0.125106	0	0	0	0	0	0	2.99149	4.09851	2.54318	0.175798	0.544613	0.135804	0	0	0
AR_TRINITY_DN19937_c0_g1	8.33271	10.6186	7.22144	0.18585	0.262042	0.312515	0	0	0	0.694985	0.208246	0.424677	0	0	0	0.881881	0.579169	0.997332	0.731137	1.43341	0.447631	0.397833	0.18487	0.276594	0	0	0
AR_TRINITY_DN19937_c0_g2	4.6496	2.39083	8.90736	0	0	0	1.14206	0	1.54487	0	0.256864	0.104764	0	0	0	0	0	0	0.801626	1.04003	0.315506	0.686996	0.912121	1.13723	0	0.125037	0
AR_TRINITY_DN19963_c1_g1	0	0.248043	0.924116	0.273504	0.321359	0.517396	144.57	39.6132	88.3849	0	0	0.062497	0	0.0700628	0.0833138	0.549072	0.426163	1.17417	4.96141	4.343	3.52901	0.0585466	0	0.135682	0	0.0745904	0
AR_TRINITY_DN19963_c1_g2	43.5166	39.3902	43.9986	20.1396	24.6327	26.7252	4.35185	0.184724	1.55735	0	0	0	0	0	0	0	0	0	1.06063	0.220171	1.16885	2.07764	0.724098	2.64822	0	0	0
AR_TRINITY_DN20149_c0_g1	26.5114	27.6564	26.9379	20.4498	26.9038	23.4945	0.0264795	0.0303475	0	0	0.178668	0	0.0713854	0	0.145716	0	0	0	0	0	0	1.97969	1.50681	2.01712	0	0	0
AR_TRINITY_DN20328_c2_g1	106.792	101.605	108.451	17.0439	27.756	24.5071	0.252392	0	0.174191	1.15988	0.912317	0.942648	0.680418	0.500572	0.529107	0.118876	0.084577	0.116514	13.0496	15.0713	11.3554	3.06748	3.45561	2.47735	1.01089	1.83561	1.25013
AR_TRINITY_DN20385_c0_g2	35.221	36.8167	36.569	0	0.387224	0.125947	0.0248765	0	0	0.400126	0.335704	0.718831	0.033532	0.0383739	0	0	0.0291766	0.0401938	0	0.0679626	0	0	0	0	0	0	0
AR_TRINITY_DN20457_c1_g1	127.177	125.659	135.12	1.2364	2.84925	2.78327	0.185454	0	0.0255985	5.24142	4.96062	3.68193	3.53543	3.14684	2.13828	0.0291161	0	0	2.16179	2.78662	2.99167	0.819612	0.753802	1.22673	0	0	0
AR_TRINITY_DN20631_c0_g3	92.2481	100.606	109.449	5.9802	9.83719	6.41067	4.76689	1.13817	1.91911	0	0.335043	0.273301	0.267728	0	0	0.327424	0.349429	0.160458	0	0	0	0.768077	0.297434	0.148335	0	0	0
AR_TRINITY_DN20817_c0_g2	1120.45	1051.54	1128.67	2907.13	4891.86	3974.49	4.97703	2.37669	2.00372	18.0119	18.8899	18.833	173.309	215.608	134.66	8.6604	13.134	14.0727	79.1485	109.344	78.2008	979.967	1066.41	1108.28	78.8134	115.792	119.303
AR_TRINITY_DN20817_c0_g3	72.487	79.5847	96.5359	53.246	89.811	70.1932	111.53	25.5644	61.7999	3.36976	5.40496	3.90022	11.9604	11.2161	11.981	14.0855	15.4658	29.6687	0	0	0	3.17712	4.24461	5.70632	0.191953	0	0.316509
AR_TRINITY_DN20824_c1_g1	11.7705	9.29169	14.1767	5.85455	10.9146	8.94224	3.04634	0.445703	2.3798	1.04253	1.20268	1.42698	0.0873675	0.299949	0.356679	0.142464	0.0760194	0.314174	0	0	0.0671477	0.668391	0.0970614	1.25856	0	0.106444	0
AR_TRINITY_DN21108_c0_g1	63.2992	53.9084	58.8261	68.407	119.442	104.378	0	0.0370924	0.062543	4.99746	3.38485	4.54244	0.174502	0.149775	0	0.142275	0.0759182	0	0.809302	1.50314	0.804699	6.54985	5.67053	5.26926	0	0.159454	0
AR_TRINITY_DN21219_c0_g1	34.0163	32.2966	38.5773	0.431055	2.15058	1.25453	0.0220256	0	0	0.318843	0.148615	0.393993	0	0	0	0	0.0258328	0.0355874	0.0289877	0	0.11409	0	0.0329833	0	0	0	0
AR_TRINITY_DN21219_c0_g5	9.52196	9.0349	10.046	1.04257	2.50442	2.62968	0.0769484	0	0	1.48521	1.0384	0.741166	0.62233	0.593494	0.846889	0	0	0.124328	0.202542	0.525557	0.717452	0.396753	1.1523	1.37922	0	0.126369	0
AR_TRINITY_DN21252_c0_g2	1.66536	2.39902	2.36815	4.27313	8.67084	6.9003	0	0	0	0	0	0	0	0	0	0	0	0	0	0	0	0.116154	0.20241	0.807562	0	0	0
AR_TRINITY_DN21362_c1_g1	108.094	103.914	108.255	39.2088	56.3564	60.0102	12.7695	2.4633	4.39778	2.03358	3.83886	2.2616	4.94221	6.631	7.42129	1.38947	2.81742	4.49413	8.15334	7.25359	9.29957	33.4093	32.3755	32.6702	1.57542	2.90686	4.05889
AR_TRINITY_DN22034_c2_g1	26.2571	24.5767	25.1542	26.3774	37.2365	33.1851	0.0639469	0	0	0.154283	0.215738	0.219977	0.172393	0.197286	0.234598	0.0702773	0	0	0.25248	0.393081	0.463734	2.8438	2.96857	2.81769	0	0	0
AR_TRINITY_DN22335_c0_g2	16.7183	12.5274	11.6929	0.703861	1.57133	1.1096	0.233773	0	0	0.0940029	0.19717	0.0804179	0	0	0	0	0	0	5.15342	7.18501	5.26751	0	0.0875188	0	0	0	0
AR_TRINITY_DN22335_c0_g3	1.04967	0.802575	0.77521	0	0.0924266	0	4.89868	1.49714	1.83018	0	0	0	0.0880415	0	0	0	0	0	5.41557	8.74367	5.88692	0.0841934	0	0	0	0	0
AR_TRINITY_DN22493_c0_g1	2.58043	3.18223	1.40513	11.6963	15.0254	12.194	14.2438	3.56171	8.95827	0	0	0.142542	0.139635	0	0	0.0569232	0	0	0.204504	0.566023	0.375615	1.13502	0.310256	0.928381	0	0	0
AR_TRINITY_DN22628_c1_g2	22.9464	24.6122	24.7701	0.580949	0.546079	0.209334	0	0	0.0532666	0.709373	1.02293	0.834427	5.1274	6.03786	6.26968	0.363517	0.193974	0.534439	0	0	0	0	0	0	0	0	0
AR_TRINITY_DN22635_c0_g2	0	0.085521	0.212413	0.0942995	0.0443197	0	197.502	80.2966	136.935	0	0	0.0430958	0.0844339	0	0.0574504	1.92753	1.653	2.68202	0	0.0855652	0	0	0	0.0467809	65.8083	62.2878	68.9353
AR_TRINITY_DN22635_c0_g4	0.077152	0.262178	0.162796	0.361362	0.407607	0.607646	38.6462	14.9656	21.2912	0.154436	0.0809818	0.198176	0.0647114	0.0740555	0.176123	470.568	559.908	699.116	0.126365	0	0	0	0	0.0717071	89.5817	96.6592	101.412
AR_TRINITY_DN22635_c0_g5	1.41695	1.70535	1.99325	0	0	0	0	0	0	0	0	0	0	0	0	0	0	0	0	0	0	0.0473553	0.165043	0.329239	0	0	0
AR_TRINITY_DN22709_c0_g1	27.118	28.1359	32.3237	2.48624	3.25149	2.81744	0.682145	0.164588	0.832553	0	0.30281	0.0988032	0.0483942	0	0	0	0	0.0580086	0.0472508	0	0	0.231395	0.161291	0.160878	0	0.058961	0
AR_TRINITY_DN22893_c0_g1	32.7064	34.2094	32.6513	17.68	28.2312	23.359	0.838863	0.1254	0.458125	3.16784	3.01464	3.41264	3.49053	4.44464	3.2782	2.00414	3.1227	3.71256	0.288005	0.44839	0.41563	1.17534	1.47467	2.23356	0.454469	0.299485	0.608864
AR_TRINITY_DN22970_c0_g1	46.2427	50.6996	51.7546	2.63421	5.22731	4.79866	0.777689	0.222823	0.469638	0.312718	0	0.133762	0.131034	0.149955	0.356633	0	0.228029	0.471201	13.6894	22.3087	16.0127	17.0418	20.817	17.1336	0.757072	0	0.748998
AR_TRINITY_DN22970_c0_g5	0.169228	0.287535	0.178542	0	0.14901	0	71.4999	26.4298	47.9219	0.169372	0.177628	0	0	0	0.193157	0.347178	0.741022	0.340279	1.10869	0.575368	0.545452	4.47929	5.67681	7.39239	0.164016	0	0.270445
AR_TRINITY_DN22970_c0_g8	27.705	22.7522	24.3581	12.688	26.2924	17.2138	0.574646	0	0.555236	0	0	0	0	0	0	0	0	0	0	1.04662	0.992202	24.1972	16.9238	10.8721	0.298353	0	0
AR_TRINITY_DN22988_c0_g1	11.4873	13.5542	13.3539	9.86403	15.1723	9.88505	0	0	0	0.851636	0.111644	1.36605	16.3259	18.1729	17.3608	0	0	0	0	0.0904081	0.137132	0.767821	1.78401	1.384	0	0	0
AR_TRINITY_DN23204_c0_g1	56.5172	55.3459	64.6252	22.3685	36.281	32.1964	10.6593	3.23921	5.9299	7.33857	7.21953	5.27798	0.598672	0.311417	0.518442	0.221867	1.37331	1.17427	14.9852	20.9585	16.9826	3.59117	4.71615	3.67881	1.69802	1.5914	2.3332
AR_TRINITY_DN23318_c0_g1	36.6756	37.2718	32.8535	5.18582	9.93191	8.01166	0.172237	0.0493492	0.0416048	2.14701	2.1064	1.48123	6.61668	6.37651	7.97742	0.0946436	0	0	14.1108	22.1158	14.4977	5.16189	5.73881	6.62452	0	0.141429	0
AR_TRINITY_DN23748_c1_g2	242.87	242.737	241.025	0	0.0351675	0.125824	0.59645	0.11393	0.192101	1.11925	1.29957	1.47044	0.0669981	0.0766724	0.0455867	0.245811	0.0291479	0.28108	2.45307	3.02136	2.62611	0.0640697	0	0	0	0	0
AR_TRINITY_DN24040_c0_g5	0.430819	1.83001	0.45453	0	0	0.339312	0.536154	1.22895	1.03609	1.72475	0.904411	0.737746	0	0.827057	0	0	0.62883	0	2.46969	1.83096	3.33266	0	0	0	0	0	0
AR_TRINITY_DN24078_c2_g1	50.5889	46.2328	46.112	16.8156	26.8644	22.7438	6.04854	1.51798	3.75396	0.355064	0.52132	0.18225	0.297556	0.0681045	0.242955	0	0	0	0.581052	0.603086	0.594598	0.853652	2.04955	0.593504	0	0	0.0566948
AR_TRINITY_DN24192_c0_g1	21.7135	17.8386	18.8806	1.00583	2.20607	1.87928	0	0	0	1.19407	1.12704	1.12365	0.300201	0	0.136175	0	0	0	0.781623	1.21689	0.769082	0	0	0	0	0	0
AR_TRINITY_DN24662_c1_g1	28.751	29.6797	30.5685	13.0488	22.5686	18.2558	1.80289	0.5563	1.474	6.91505	7.13515	7.72858	7.61771	7.96892	5.40582	0.533446	0.569297	0.728248	5.15622	8.33546	5.74696	3.84349	4.36127	3.21078	0.162009	0.398572	0.17809
AR_TRINITY_DN24662_c1_g3	1.38028	2.79195	3.53661	0.985133	0.926003	0.828271	0	0	0	0.0657839	0	0.112554	0	0	0	0	0	0	1.13036	1.06149	1.10163	0.948955	0.551216	0.427624	0	0.0671668	0.10504
AR_TRINITY_DN24788_c1_g1	5.89671	6.11241	6.38375	2.76189	3.91354	3.60448	0.136911	0.125529	0.0793721	0.0220214	0.0230949	0.150712	0.0369096	0.0422392	0.0502279	0.030093	0.0321154	0	0	0.0187021	0	0.0176482	0.0205025	0.204499	0	0	0
AR_TRINITY_DN25145_c0_g1	5.16209	4.96133	5.61123	1.90494	1.7906	2.01229	0	0	0	1.09592	0.547307	0.625029	0.87469	1.05104	1.07128	0.178287	0.152215	0.366963	9.35157	13.6064	11.1931	0.460052	0.437284	0.872325	1.1118	1.11896	1.29161
AR_TRINITY_DN25182_c1_g2	85.8546	92.4768	94.0327	2.68782	4.14503	4.02535	0	0	0.0269548	2.87174	2.16468	2.41834	0.0376035	0.0430333	0.0511722	0.0613175	0.163596	0.450742	12.9604	15.4716	13.3233	0.14384	0.167103	0.0416687	0	0	0
AR_TRINITY_DN25375_c1_g2	28.7555	29.7777	33.5694	12.4324	19.9264	17.9574	0.899949	0.0606712	0.613801	0.425741	0.267896	0.655585	2.28343	2.04153	2.91317	0	0.0620888	0	0	0	0	0.40943	0.872023	0.948858	0	0	0
AR_TRINITY_DN25375_c1_g4	0	0	0	1.38925	1.78952	2.03326	0	0	0	0	0	0	0	0	0	0	0	0	0.0449823	0	0	0.0881142	0.0511826	0	0	0	0.175561
AR_TRINITY_DN25778_c1_g2	170.938	174.736	175.232	98.0659	159.561	125.267	29.5183	7.16114	18.5978	53.4855	55.4869	47.3371	68.8317	70.6831	64.6853	19.1801	20.5534	29.2428	173.543	257.334	191.145	382.626	409.34	392.413	252.371	259.839	267.461
AR_TRINITY_DN26072_c1_g3	180.221	176.777	178.753	238.97	365.12	282.368	0.104125	0.119335	0	0.586178	0.702572	1.21784	3.57902	3.05179	2.86498	0.572164	0.427432	1.17767	7.46856	8.46295	8.19821	28.3874	27.0533	25.7397	7.05497	7.26751	5.2816
AR_TRINITY_DN26127_c2_g1	23.5102	26.3543	28.0532	1.97013	4.49742	3.13538	3.08475	0.910622	2.48379	0.300706	0.630727	0.321561	0.378004	1.00937	0.771602	0	0.164453	0	0.307561	0.510758	0.14526	1.32543	1.04986	0.97736	0.291197	0.23027	0
AR_TRINITY_DN26399_c7_g1	34.364	34.8849	35.2686	19.1514	28.937	24.2728	0.392472	0.170615	0.353062	0.41359	0.753357	0.614528	0.0912116	0.146135	0	0.0446198	0.0476185	0.0655995	0.587773	0.573089	0.546797	0.750134	0.770123	0.788363	0.189716	0.0222255	0.0347579
AR_TRINITY_DN26572_c2_g1	65.7531	74.4277	71.2166	6.37588	10.062	9.54098	0.155422	0	0.075086	0.437478	0.720976	0.85544	0	0	0	0.0854039	0.0911436	0	1.17616	2.9192	2.09318	0.350598	0.29093	0.464294	0	0	0
AR_TRINITY_DN9142_c0_g1	119.893	127.45	131.312	0.925318	4.78378	3.79265	0	0	0	0.123579	0.129603	0	0	0	0	0.0844374	0	0	0	0	0	0.198075	0.23011	0.34428	0	0	0
BJ_TRINITY_DN10070_c0_g1	0	0	0	0	0	0.191297	0	0	0.146031	40.232	44.7426	41.5925	54.3937	60.9657	52.2582	20.5961	27.564	36.0188	9.24924	10.0129	7.43724	0.0974087	0	0	0.470813	0.372306	0.0970401
BJ_TRINITY_DN10359_c2_g1	0.206729	0	0	0	0	0	0	0	0	1.75869	1.30195	1.32753	4.76834	3.77021	3.89336	0.353428	0.150872	0.83137	1.69298	0.878588	0.53306	1.65815	1.1558	1.53711	0	0.211255	0.082594
BJ_TRINITY_DN10926_c2_g2	11.2364	9.29068	9.25566	0.731739	1.21691	0.993825	0.0747792	0.214257	0.0361267	5.11183	4.85644	3.60136	4.88869	4.49875	4.59517	1.356	1.71025	2.71852	0	0	0.0774697	0.048196	0.0559909	0	0	0	0
BJ_TRINITY_DN10936_c0_g1	0.388261	0.412309	0.614445	0.363705	0.0854687	0.458689	0.120797	0.276886	0	989.745	1084.86	1005.11	58.6993	63.4485	56.2817	3.11976	2.69188	3.90352	0.715412	1.48508	0.750862	0.15571	0.361788	0.631505	0.0940761	0.0991904	0.155121
BJ_TRINITY_DN1097_c0_g1	0	0	0	0.374893	0.140956	0.0630398	0	0	0.048123	0.560764	1.09218	1.02798	8.99601	8.14381	6.48648	0.821036	0.93463	1.04614	0.524386	0.612305	0.980347	0.1284	0.22375	0.37196	0.155152	0.981518	0
BJ_TRINITY_DN11226_c0_g1	0	0	0	0	0	0	0.0294236	0	0	3.50214	4.11955	4.73695	4.87832	4.72036	4.1019	0.646727	1.13882	1.14097	0	0	0	0	0	0	0	0	0
BJ_TRINITY_DN11296_c0_g1	0.17371	0.0491919	0.0610903	0.108483	0.0509856	0.319232	0.0720607	0	0.0696267	7.0123	6.13855	6.74256	0	0.0555795	0.132182	114.357	123.648	179.536	0.0948384	0	0.0373267	0	0.0539554	0.053817	0	0	0
BJ_TRINITY_DN11296_c0_g3	0	0.0695054	0.172634	0	0.0720398	0	0	0	0.0983786	18.5877	18.1198	16.3218	0.068622	0	0.0933832	3.24502	2.56747	5.09981	8.91109	9.10992	7.27819	1.04996	0.838595	1.21665	0.317179	0.919661	0.392246
BJ_TRINITY_DN11296_c0_g4	0	0	0	0	0	0.0564736	0	0	0	8.46826	9.93473	10.5597	1.38326	1.10121	1.63686	0	0	0	0.234883	0.304737	0	0	0	0	0	0	0
BJ_TRINITY_DN11323_c0_g3	3.74158	2.04342	2.67866	0.250353	0.352989	0.420979	0.249449	0	0.321365	21.1312	19.9171	21.6242	58.7302	57.8474	52.3155	2.19315	1.75541	8.06086	7.00368	12.4941	7.4943	4.82318	2.86388	3.97431	0.388538	0.546214	0.533881
BJ_TRINITY_DN11353_c0_g1	0	0.0961314	0	0	0	0	0.140822	0.161393	0	3.96383	3.32563	2.80967	14.3313	13.5768	14.078	27.5477	31.5462	33.2194	0	0.0961811	0	0.0907612	0	0	0	0	0
BJ_TRINITY_DN11364_c0_g1	4.77859	4.35431	5.08225	0.360997	0.57686	0.455274	0	0.0274825	0.0231696	25.8804	24.4722	26.4297	8.53327	8.06389	8.88523	0.527069	0.984361	1.0461	7.82671	9.92509	9.58915	0.865486	1.5082	1.0387	0.373502	0.118142	0.215553
BJ_TRINITY_DN11515_c0_g1	1.61146	4.56339	2.83358	0.25159	0.236489	0.317295	0	0.0957671	0	13.4403	14.5183	12.9927	9.46131	10.5697	12.4155	2.93865	3.72417	7.83068	20.565	35.3846	23.0269	11.5251	12.7635	9.98489	2.73321	2.60734	4.82868
BJ_TRINITY_DN11515_c0_g2	0	0.0702841	0.0872842	0	0	0	0	0	0	60.5279	57.3129	56.6682	21.303	22.3938	22.7575	3.56425	5.73587	8.98307	8.1979	13.6422	9.013	2.58795	3.46905	2.69123	1.12256	1.01451	0.727173
BJ_TRINITY_DN11515_c0_g3	3.95448	6.10824	8.09139	0.336762	0.105516	0.849418	0	0	0	9.11506	9.55937	10.055	4.62346	5.29107	6.56532	1.14726	1.92401	4.09626	6.6732	10.5931	7.72485	3.84467	3.46153	3.6754	0.812997	0.122456	1.81931
BJ_TRINITY_DN11887_c0_g1	0	0	0	0	0	0	0	0	0	21.7746	19.7338	18.909	0	0	0.0468537	0	0	0	0.0336166	0	0.0529236	0	0	0	0	0	0
BJ_TRINITY_DN11911_c0_g1	0	0	0	0	0.038334	0	0	0	0	1.30717	1.78215	2.34835	2.77516	2.46549	2.08703	5.21	4.98825	4.7709	0	0	0	0	0	0	0	0	0
BJ_TRINITY_DN11911_c0_g3	0	0	0	0	0	0	0	0	0	3.53087	6.09903	3.73133	0.870294	1.49394	1.30276	0	0	0	0	0	0	0	0	0	0	0	0
BJ_TRINITY_DN11911_c0_g7	0	0	0	0	0	0	0	0	0	0	0	0	1.36836	0.939571	1.98626	0	0.0793752	0	0	0	0.0701119	0	0	0	0	0	0
BJ_TRINITY_DN11959_c2_g1	0	0	0	0	0	0	0	0	0	5.6469	3.02688	2.79114	0.630975	0.240695	0.715545	0	0	0	0.308034	0.106572	0.0808243	0	0	0	0.121519	0	0.100185
BJ_TRINITY_DN11959_c3_g2	0	0	0.418926	0	0	0	0	0	0	0.596116	0	1.18992	5.49524	4.38306	5.21203	0.678842	2.1734	2.19566	0.325176	4.21884	4.60741	3.82186	2.58999	2.76787	0	0	0
BJ_TRINITY_DN12540_c2_g2	0.0492348	0	0	0	0	0	0	0	0	8.52489	9.76729	6.99781	9.53933	9.40449	8.54191	0.269353	0.359319	0.6435	0.16128	0.251095	0.0317385	0.197454	0.0917556	0.228801	0	0	0
BJ_TRINITY_DN12649_c1_g1	0	0	0	0	0	0	0	0	0	3.78686	4.11162	2.74413	1.23208	1.36726	2.28635	0.0608807	0.0974584	0.358025	0.109361	0	0.0573898	0	0	0	0	0	0
BJ_TRINITY_DN12873_c1_g1	0	0	0	0	0	0	0	0	0	2.1702	1.74669	1.72704	3.89119	4.45307	4.89237	0.551748	1.17766	1.06467	0	0.0428623	0	0.121341	0	0	0	0	0
BJ_TRINITY_DN12873_c1_g2	0	0	0	0.170209	0.959954	0.858639	0	0	0	0	0.38144	0	0.457205	1.04645	1.03697	0	0.265213	0.182679	0	0	0	0	0	0	0	0	0
BJ_TRINITY_DN12873_c1_g3	3.52545	1.3022	5.33665	0	0	0	0	0	0	4.44893	3.21779	3.5435	1.28564	0.147129	0.34991	0	0.111865	0.154106	1.12974	1.0423	0.790482	0	0	0	0	0	0
BJ_TRINITY_DN13007_c0_g3	1.24109	0.48663	0.604335	0.0894303	0	0.0751904	0.178215	0.0680827	0	3.82199	4.2087	2.45223	1.68156	1.28291	1.41658	0.587571	0	0.575894	8.91278	15.2556	9.53905	0	0	0.0887307	0	0	0.152569
BJ_TRINITY_DN13007_c0_g6	0.124802	0	0	0	0	0	0	0	0	0.999267	0.654985	0.854855	4.60582	5.27089	4.70083	0	0	0	0	0	0	0	0	0	0	0	0
BJ_TRINITY_DN13068_c0_g1	0	0	0	0	0	0	0	0	0	0.654551	0.305092	0.684392	1.27992	0.697495	0.995294	21.7653	28.9025	38.9395	0	0	0	0	0	0.0675376	0.0704281	0.22277	0.0580641
BJ_TRINITY_DN13078_c1_g1	0.535164	0.318255	0.62108	0.0501318	0.235614	0.0421493	0	0	0	29.1378	28.8167	29.7381	0.269322	0.462317	0.244336	0.0365971	0	0.0538047	3.6376	4.59433	3.76035	0.772652	0.299205	0.596875	0.0518684	0	0
BJ_TRINITY_DN13078_c1_g2	0.556462	0	0.146772	0	0.367486	0.438268	0	0.0992096	0.0836406	3.20239	4.23462	3.8116	11.435	13.3532	11.2739	0.285402	0	0	0.911414	0.827728	0.179358	0.111583	0.388891	0.646489	0.134831	0	0
BJ_TRINITY_DN13469_c0_g1	0.145935	0.165306	0	0	0	0	0	0	0	38.6572	41.818	37.1523	0	0.0466928	0	0	0	0	0.119512	0	0.0313584	0	0	0	0	0	0
BJ_TRINITY_DN13534_c0_g1	0	0.0573233	0.213566	0	0.0594135	0	0	0	0	7.76623	9.56129	8.03043	9.84748	9.45595	11.6294	3.55298	2.06823	4.74868	0.0552576	0.114706	0.0434968	0.216484	0.0628742	0	0	0.206856	0
BJ_TRINITY_DN13536_c1_g1	0	0.061186	0.227956	0	0.126834	0	0	0	0	22.4178	25.8541	27.318	14.6792	11.7523	11.8376	0.0985037	0.0525619	0.0724095	0	0	0	0	0	0	0	0	0
BJ_TRINITY_DN13536_c2_g1	0	0	0	0	0	0	0	0	0	0.921484	1.36433	1.39114	0.272554	0.883746	0.803621	0.0370363	0	0	0.0443525	0	0	0	0	0	0	0	0
BJ_TRINITY_DN13681_c3_g1	0	0	0.0312225	0.0277221	0.0521163	0.0233079	0.0920734	0.0211046	0.0889634	13.6247	15.0033	15.5072	60.317	62.5501	60.3621	1.57853	2.20297	1.81494	0.193883	0.578551	0.438776	0.284843	0.220608	0.0825157	0.0860472	0.302417	0.378353
BJ_TRINITY_DN13710_c0_g1	0.521516	0.238568	0.296272	0.112738	0.141295	0.284361	0.0249625	0	0.0241194	24.492	22.991	24.7308	75.9097	76.243	69.9203	0.0548674	0	0	0	0	0.0517213	0.0321772	0.0747627	0.111856	0.0388812	0.0819899	0
BJ_TRINITY_DN13834_c0_g1	0.598138	0.323367	0.286845	0.967807	1.19699	0.899356	0	0	0	28.0277	29.0514	28.0277	63.6234	69.2612	65.9133	10.5606	11.6671	18.3142	5.29914	7.16398	6.06415	7.89426	7.90431	8.13673	1.10673	1.61143	2.21593
BJ_TRINITY_DN13834_c0_g2	9.95684	8.93601	7.86516	0.813134	0.314723	0.723874	0.0953175	0.109241	0	169.973	173.595	175.881	0.0428273	0	0	0.0698356	0.0372645	0.154007	2.25803	3.29849	2.79783	0.0409554	0	0.189829	0.0494883	0.0521786	0
BJ_TRINITY_DN13834_c0_g3	2.82841	3.72861	2.67538	0.091363	0.257637	0	0	0	0	3.90459	5.32339	4.3424	0.245414	0	0	0.0666967	0	0	0.878591	0.994809	0.440106	0	0	0	0	0	0
BJ_TRINITY_DN13848_c0_g1	0.0524115	0	0.0552961	0	0.0922996	0.0825582	0.065226	0.037377	0	13.0616	12.9281	12.8344	14.331	15.0924	18.8442	49.1028	62.195	94.9016	0	0	0.0337864	0	0	0	0	0	0.0418797
BJ_TRINITY_DN14003_c0_g1	0.536426	0.607628	1.1319	0.335	0.367374	1.45523	1.03846	0.340044	0.895878	109.763	108.357	109.516	115.282	117.74	113.952	736.562	783.149	931.518	20.7935	32.221	25.7429	36.907	35.3228	40.1625	1.55972	2.07087	2.09555
BJ_TRINITY_DN14052_c2_g1	0	0.0301625	0.0187291	0	0.0156312	0	0	0	0.0106731	0.142137	0.167699	0.227993	40.8421	43.3486	37.5257	0.0121397	0.168422	0.124934	0.0290755	0.0452672	0.0228872	0	0	0.0329984	0	0.0181407	0
BJ_TRINITY_DN14181_c0_g1	0	0	0	0	0	0	0	0	0	1.63202	2.71837	1.56042	0.884976	0	0.547412	0.131188	0	0	0.157103	0.896833	0.741995	0.461615	0.625653	0.624048	0.0929652	0	0
BJ_TRINITY_DN14181_c0_g2	0.0456387	0.116317	0.0481505	0	0	0.179724	0.0283986	0	0	9.50096	8.00001	8.16698	0.114839	0.043807	0.0520922	5.52416	4.96281	4.68023	0.336377	0.737057	0.970873	0.146426	0.340215	0.381761	0	0.0466379	0
BJ_TRINITY_DN14181_c0_g3	0.105847	0.0449614	0.0558365	0	0	0	0.0329317	0	0	0	0.444407	0.135942	0.0443899	0.203199	0.241629	30.6182	29.8178	37.8314	0	0	0	0	0	0	0	0	0
BJ_TRINITY_DN14191_c0_g1	6.41486	3.84688	4.37924	4.94871	9.96788	4.75512	3.75684	1.07641	2.94933	54.0063	51.0938	53.6325	39.2458	34.0468	32.7334	343.202	361.861	451.838	76.3282	99.7499	72.002	113.197	117.44	126.959	7.68021	6.55531	3.91976
BJ_TRINITY_DN14191_c2_g2	257.057	304.761	271.204	206.609	317.022	239.622	12.1668	0.929609	8.15074	3.13115	5.19932	5.35729	0.218668	1.00097	0.595144	1.78284	1.52213	1.31056	9.39409	4.21037	5.88214	28.2299	27.4512	33.9231	0	0.266415	0
BJ_TRINITY_DN14289_c2_g2	0.303701	0.25801	0	0	0	0	0.0944889	0	0	7.44703	5.10043	6.11077	54.5123	52.3265	41.0776	31.049	40.7824	62.5941	0	0	0	0.243596	0	0.141134	0	0.155175	0.121337
BJ_TRINITY_DN14454_c0_g3	0.421738	0.716576	0	0.131688	0.123784	0	0.262426	0	0.0845207	247.209	236.388	235.195	67.9169	64.7699	61.1345	8.17147	11.183	12.7203	31.6595	46.8405	35.4334	3.721	3.40585	5.61831	1.77125	0.861943	1.57263
BJ_TRINITY_DN14904_c0_g1	0	0	0	0	0	0	0	0	0	0	0	0	0.0556244	0	0	3.40136	4.30755	5.00065	30.5223	42.6155	32.4053	0.212773	0.556166	0.369827	0.0642757	0	0
BJ_TRINITY_DN14904_c0_g2	0	0	0.11677	0.155518	0.146184	0	0	0	0	150.707	164.21	161.668	0.510576	0.796775	0.315823	0.264906	0.403871	0.333825	4.57726	6.35012	5.77915	1.90865	3.86746	3.0346	0.214541	0	0.353754
BJ_TRINITY_DN14904_c0_g3	725.938	720.828	710.243	6854.36	10556.7	9584.68	3.44244	1.94563	2.55158	2.88226	3.89777	2.91994	3.24178	1.89131	2.16252	4.92337	2.26763	2.51436	12.6608	23.8983	13.6789	542.637	541.916	620.189	1.02831	8.44135	0.666116
BJ_TRINITY_DN14904_c0_g4	0	0	0	0	0	0	0	0	0	2.02225	1.94409	2.09042	0	0	0	0	0.307207	0.169284	58.3964	92.4548	66.5905	0.742796	0.941379	0.54773	0.163192	0	0
BJ_TRINITY_DN14970_c1_g1	2.13083	2.44384	2.02329	0	0	0	0	0	0	10.3433	11.5185	10.5818	0.714896	0.613593	0.486428	0	0	0	509.369	715.69	602.328	50.7182	52.1702	49.4123	1.23913	0.217748	0.212832
BJ_TRINITY_DN15013_c1_g2	0	0	0	0	0	0	0	0	0	0.219361	0	0.375319	0.857886	0.701258	0.416944	0.449645	0.426546	0.95487	0	0	0	0	0	0	0	0	0
BJ_TRINITY_DN15072_c1_g1	12.511	12.1277	18.6148	0.300507	0.706173	0.315821	0	0	0	22.5551	19.1088	22.9349	0	0	0	0	0	0	2.23304	1.63604	1.80947	0.19298	0.224192	0.074539	0.0777291	0.0819547	0
BJ_TRINITY_DN15112_c0_g1	0.0765702	0	0.0807844	0	0	0	0	0	0	7.05047	5.54561	4.78591	2.63316	3.60136	2.18494	1.2567	1.84409	1.53965	14.297	17.8981	13.8208	0.0614163	0.142699	0.0711664	0.222636	0.0782466	0.183552
BJ_TRINITY_DN15162_c0_g1	0	0.0659202	0	0	0	0	0	0	0.046652	17.9395	20.3615	19.5989	0	0	0	0.0530626	0	0.234036	13.2808	19.7863	13.9556	0	0.0723035	0.0721181	0	0.079293	0
BJ_TRINITY_DN15215_c1_g1	0	0	0	0	0.0519107	0	0	0	0	4.66134	3.46531	3.83627	3.46135	2.88598	2.75891	0.120947	0.0860502	0.0592716	0	0	0	0.0472865	0.164803	0	0	0	0
BJ_TRINITY_DN15215_c1_g2	0	0.0486372	0	0	0	0	0	0	0	0	0	0.147056	21.3204	21.0469	21.3681	0	0	0	0	0	0	0	0	0	0	0	0
BJ_TRINITY_DN15215_c1_g3	0	0	0	0	0	0	0	0	0	0.586832	0.888964	0.557805	0.218572	0.562799	0.446161	0.222756	0.0950909	0.196497	0	0	0	0	0	0	0	0	0
BJ_TRINITY_DN15215_c1_g4	0	0	0	0	0	0	0	0	0	2.61715	1.60897	1.46688	0	0	0	0.369973	1.38193	1.45048	0	0	0	0	0	0	0	0	0
BJ_TRINITY_DN15215_c2_g1	0.334306	0.142005	0.132265	0	0	0.0329123	0.0260027	0	0	29.2349	25.6597	25.332	4.94205	5.09411	6.29605	4.17222	4.36113	4.7055	0.0684438	0.142079	0.269383	0.100554	0.155756	0	0	0.0854064	0.0333912
BJ_TRINITY_DN15352_c0_g2	0.183384	0.155794	0	0.171786	0	0.0962882	0	0	0	0.795341	0.705785	0.628062	13.7407	9.97467	12.4193	2.46633	3.12281	3.50306	2.15257	3.2214	1.5368	2.20636	2.33536	2.67025	0.118491	0.0624662	0
BJ_TRINITY_DN15352_c0_g4	0	0	0	0	0	0	0	0.0850816	0	5.73151	4.75863	5.51611	4.10275	2.97743	2.85967	1.63173	0.609486	0.479789	0	0	0	0	0	0	0	0	0
BJ_TRINITY_DN15667_c1_g1	19.4722	18.6928	20.0702	2.06498	2.30049	1.76833	0.0254016	0.0291122	0	48.6608	47.005	47.116	0.0684795	0.352655	0.0931894	0	0	0	6.68616	9.57679	7.10519	0.0327432	0.114117	0.189707	0	0	0
BJ_TRINITY_DN15825_c0_g1	0	0	0	0.0893253	0	0	0.0593352	0	0	2.67225	3.10278	2.531	8.31794	6.04092	6.09503	0.326045	0.487141	1.43805	0	0	0	0	0	0	0	0.194888	0
BJ_TRINITY_DN15825_c0_g2	0	0.178913	0	0	0	0	0	0	0.0633088	4.42631	4.25524	3.92187	10.2451	11.4717	10.4564	11.5573	11.1429	12.651	0	0.223757	0.305457	0.168918	0.245297	0.0489337	0.25514	0.161406	0.168279
BJ_TRINITY_DN16091_c1_g1	0.0834888	0.070928	0.0587225	0.0260695	0	0.0219185	0	0.0198465	0.016732	49.0498	46.7669	50.9444	13.6552	12.9289	13.373	0.0190312	0	0	0.433022	0.425788	0.538199	0	0.0518642	0.0775967	0	0	0
BJ_TRINITY_DN16160_c0_g1	0.847782	0.677867	1.1049	0	0.0878231	0.117831	0	0	0	15.4728	17.5879	19.9831	9.36952	11.7755	8.99357	1.22771	1.85615	2.80774	0.12252	0.29672	0.41792	0	0	0.13905	0	0	0.0796972
BJ_TRINITY_DN16280_c4_g1	13.0294	7.88585	11.2308	7.17961	7.94844	5.29863	0.847845	0.242924	0.563205	136.883	137.119	136.204	119.856	114.438	134.235	54.5672	55.0649	98.2896	5.9279	7.96231	5.48969	1.36611	1.66641	0.949793	0.330147	0.261072	0.0680472
BJ_TRINITY_DN16395_c1_g1	0	0	0	0	0	0	0	0	0	16.0337	16.1117	16.2992	2.97972	2.70225	2.37174	2.2919	2.78836	3.90865	0	0	0.0432096	0	0	0.124598	0	0	0
BJ_TRINITY_DN16533_c0_g1	0.158461	0.134621	0.111455	0.0494798	0.0465099	0.0832024	0	0	0.127029	27.913	25.9471	28.7182	11.5632	11.8639	13.5651	2.52848	4.93424	5.3636	4.02286	7.00391	4.25625	0.169467	0.196876	0.490928	0.40955	0.161931	0.253239
BJ_TRINITY_DN16572_c2_g1	12.3383	12.3879	12.2284	0	0	0	0	0	0	2.61945	0	1.28051	0	0	0	0	0	0	1.83714	0.317802	0.964088	0	0	0	0	0	0
BJ_TRINITY_DN16572_c2_g2	0	2.82793	3.16074	0	0	0	0	0	0	1.33263	1.39759	1.14004	0.558396	0.639027	0.759885	0	0	0.334666	0.272602	0.282939	0	0	0	0	0	0	1.32992
BJ_TRINITY_DN16630_c0_g2	0	0	0	0	0	0	0	0	0	1.98267	1.89029	0.770973	0	0	0	0.615768	0.657152	1.08636	1.03237	1.07152	0.58046	0	1.00686	0.669519	0	0	0
BJ_TRINITY_DN16858_c1_g1	0.178216	0	0	0	0	0.140362	0	0	0	61.5371	67.3427	59.2053	1.04636	0	0	0.243746	0	0	0	0	0.114885	0	0	0.165639	0	0	0
BJ_TRINITY_DN16915_c0_g1	0	0.176817	0.14639	0	0.244352	0	0	0	0	21.3168	20.1713	17.5827	7.21554	8.19084	5.85982	0.61676	0.607579	0.837004	0	0	0	0	0	0	0	0	0
BJ_TRINITY_DN16943_c0_g1	0	0	0	0.0511426	0.0961457	0	0	0	0	0.382495	0.171917	0.373963	7.23515	8.54191	7.10397	0.14934	0.119533	0.109779	0.134131	0.324839	0.0703885	0	0.050873	0.304455	0	0.0557908	0
BJ_TRINITY_DN16943_c0_g2	0.0515468	0	0.0543837	0	0	0	0	0	0	5.5718	4.70718	6.48784	6.13937	6.18474	6.70727	0.705003	0.376192	0.621893	6.54309	7.93038	6.01443	0.289417	0.0960643	0.143727	0.699431	0.263377	0.288321
BJ_TRINITY_DN17012_c3_g2	0.115232	0.244738	0.121574	0	0	0	0.0358515	0	0	0.11533	0.060476	0.147995	1.64307	1.5485	2.03866	0.591008	0.58868	0.405484	1.36833	2.20378	0.928533	1.98717	1.61062	2.62394	0.111683	0.235509	0.138115
BJ_TRINITY_DN17041_c1_g1	0	0	0	0	0	0	0	0.162753	0	2.96937	1.67683	2.83335	0.287128	0	0.26049	0	0	0.229448	0.0934482	0	0	0.549157	0.531645	0.106056	0	0	0
BJ_TRINITY_DN17059_c0_g2	1.10288	0.208212	0.517148	0.573962	0.863217	0.289542	0	0	0	39.983	33.4426	34.3097	2.67235	3.29348	4.19612	8.71525	12.8783	12.0739	0.802835	0.41664	0.236986	0	0.114187	0.455577	0	0.250451	0
BJ_TRINITY_DN17412_c0_g2	0	0.0715547	0	0	0.0370819	0.0331682	0	0.0300329	0	0.927282	1.06089	1.1178	39.9145	41.4741	38.1662	0.0287991	0	0	0	0	0	0	0	0	0	0	0
BJ_TRINITY_DN17536_c0_g2	1.15079	1.07542	0.971303	0.107801	0	0.181272	0.429648	0.164136	0.276757	18.6588	16.6693	15.5681	4.15049	4.52888	3.0211	0.314787	0.5879	0.462797	0.471212	0.293449	0.445106	0.461521	1.17956	0.534789	0.111535	0	0
BJ_TRINITY_DN17536_c0_g3	0.464677	0.197383	0.245126	0	0.0681936	0	0	0	0	6.66606	6.82841	6.3658	8.83431	11.8941	8.04417	1.27107	1.75215	2.25804	0.824505	1.25074	1.44781	1.55297	1.01032	0.935748	0.150122	0	0.0618839
BJ_TRINITY_DN17536_c0_g4	0.617046	0.436843	0.325503	0	0	0.0809972	0.95989	0.366703	0.927468	0.514644	0.647676	0.880538	12.5937	11.8456	11.9731	30.7332	39.4034	55.6265	3.28458	4.98259	3.9777	82.4054	82.317	61.2688	2.59152	1.89167	0.821757
BJ_TRINITY_DN17536_c0_g6	4.13109	4.44546	4.21317	0.386982	0.848759	0.108454	0	0.0982022	0	35.1442	29.3413	30.7727	1.73248	1.71829	2.04327	1.41252	4.12036	2.35356	0.33831	1.05342	1.33153	0.441802	1.02651	1.27985	0.400387	0	0.110032
BJ_TRINITY_DN17617_c1_g1	0	0	0	0	0	0	0	0	0	6.0422	9.66619	6.83359	20.5976	24.1612	23.9423	11.9654	14.6365	17.4886	0	0	0.131922	0	0	0.0951016	0	0	0
BJ_TRINITY_DN17639_c1_g2	0.155188	0.0659202	0	0	0.0683238	0	0	0	0.046652	40.1504	43.3292	41.191	2.08263	1.34064	1.0628	0.0530626	0	0	0.0635446	0	0	0	0	0	0	0	0
BJ_TRINITY_DN17669_c1_g1	0	0.142307	0.0883641	0.156915	0.294993	0.0659647	0	0.0597291	0.0503558	114.674	123.165	119.328	7.65717	6.67262	5.16228	7.4458	6.90709	7.91533	0	0.0711905	0	0.0671788	0	0	0	0	0
BJ_TRINITY_DN17669_c1_g5	0	0	0	0	0	0	0	0	0	11.0302	7.53257	7.57087	0	0.123006	0.438809	0	0	0	0	0	0	0	0	0	0	0	0
BJ_TRINITY_DN17669_c1_g8	0.237085	0.469971	0.083378	0.0740303	0.695868	0.124485	0	0	0	4.58756	5.14299	4.12758	27.9724	26.0188	21.5586	3.78304	4.32567	4.52889	0	0	0	0	0	0	0	0	0
BJ_TRINITY_DN17695_c0_g1	0.114754	0.487447	0	0	0	0	0	0	0	49.5012	53.8414	44.6073	0.288751	0	0.261962	1.72644	2.84745	1.15372	1.40964	2.9262	1.77539	0	0	0	0	0	0
BJ_TRINITY_DN17761_c1_g1	1.31943	0.840695	0.52202	0	0.29045	0.129898	0.205254	0	0.0991606	45.8895	51.7618	52.9555	124.086	119.841	113.515	0	0	0	0.675332	1.12151	0.744236	0.132288	0	0.30658	0	0	0
BJ_TRINITY_DN18249_c0_g1	0.214571	0	0.271656	0	0	0	0.0267033	0	0.0258013	1.80393	1.89187	1.57998	89.626	92.2286	84.5927	0.0586936	0.0626382	0.0431454	0	0.0364767	0	0.0344211	0	0.0398856	0.0415926	0.0877075	0
BJ_TRINITY_DN18328_c0_g2	0.307216	0.596561	0.926069	0	0	0.034566	0	0	0	23.2366	21.7434	22.9598	11.1538	12.1325	12.0726	0.0600255	0.0320298	0	0.0359414	0	0	0.0352022	0	0.0815814	0	0	0
BJ_TRINITY_DN18398_c1_g3	0.60625	0.515041	0.426411	0.0946514	0.044485	0.11937	0	0	0	2.93271	3.92413	3.84984	18.3058	17.603	15.2812	0	0	0	0.0413733	0	0	0	0	0	0	0	0
BJ_TRINITY_DN18523_c1_g1	0	0	0	0	0	0	0	0	0	1.288	1.85733	1.10186	2.15879	2.3161	2.57054	0	0.117399	0.323459	0	0	0.103698	0	0	0	0	0.164385	0
BJ_TRINITY_DN18523_c1_g2	0	0	0	0	0	0	0	0	0	14.5974	15.2011	13.4552	15.4207	14.6897	11.489	0	0.0749592	0.309793	0	0.174607	0	0	0	0	0	0	0
BJ_TRINITY_DN18639_c0_g1	3.91842	3.18824	4.71634	0	0.145786	0.434666	0	0	0	9.99773	8.68928	9.92324	0	0	0	0	0.0805546	0	7.00541	12.7595	8.25382	0.0442666	0	0	0.106979	0	0
BJ_TRINITY_DN18979_c2_g1	0	0	0	0	0	0.036374	0	0	0	17.8883	16.4334	16.4894	0.0774733	0	0.0527142	0.97906	0.775218	1.30011	0	0.0392556	0	0.222261	0	0.0858486	0	0	0
BJ_TRINITY_DN19044_c0_g1	834.316	814.623	864.023	4.62658	9.0199	7.63572	0.341472	0.260903	0	0.9154	0	0.783109	0.153428	0	0.62637	0.500368	2.26949	3.12646	1.34823	1.39935	1.17919	6.7492	6.81806	4.7604	9.75098	5.79479	6.57749
BJ_TRINITY_DN19044_c2_g2	3.01859	4.85015	2.70009	0.553242	0.404472	0.6202	0.163332	0.233989	0.118361	10.8368	14.6712	14.3836	1.98145	2.01561	1.87252	394.004	467.082	558.215	2.04211	3.68133	2.49582	14.3166	17.3047	16.1625	14.1194	11.6681	12.2174
BJ_TRINITY_DN19120_c0_g2	0	0.0695755	0	0	0.0721124	0	0	0	0	0.4918	0.601735	0.911574	77.8958	71.7709	75.9971	0.056005	0.239076	0.082338	0	0	0	0	0	0	0	0	0
BJ_TRINITY_DN19150_c1_g1	0	0.0312705	0.0388341	0.0344803	0.0324107	0.0579801	0.0229039	0	0	8.10472	9.2725	7.84741	10.5894	11.5532	12.1418	22.201	23.3707	25.1644	8.28948	10.6687	8.4946	4.36949	3.77284	4.96053	2.35453	1.76786	1.64706
BJ_TRINITY_DN19150_c1_g4	0.0809178	0	0	0	0	0	0	0	0	1.61974	1.86856	1.59351	3.25776	2.25244	2.49372	0	0	0	0	0	0	0	0	0	0	0	0
BJ_TRINITY_DN19314_c0_g2	0.447018	0.569647	1.06115	0	0.492015	0	0.834469	0	0.0671903	2.4607	2.69795	2.48783	0.562406	0.858154	1.02046	2.36912	4.07796	5.1684	2.92863	4.17957	3.38593	25.7259	22.0766	23.8896	1.40807	1.37041	0.446491
BJ_TRINITY_DN19446_c2_g1	0	0.042734	0.0530703	0	0.177169	0	0	0.0358725	0	4.8331	7.12785	4.56533	142.141	150.933	147.212	0	0	0	0.041194	0.0427561	0.0324264	0.12104	0.0468721	0.0467519	0	0	0.040194
BJ_TRINITY_DN19446_c2_g2	0	0	0	0	0	0	0	0	0	4.25546	5.89102	5.67914	29.9564	34.0099	30.0243	0.116304	0.0827472	0.0569965	0.232132	0.0481869	0.0365452	0	0	0.0526902	0	0	0.0905988
BJ_TRINITY_DN19491_c1_g1	0.0884932	0	0.0933636	0.0414482	0	0.0348484	0	0	0	15.5438	17.4626	17.8436	1.59581	2.16601	1.16157	0.0605159	0.0968745	0.0889699	0.797172	1.39154	0.741597	0.0709797	0.123689	0.041124	0	0	0
BJ_TRINITY_DN19742_c1_g3	0	0	0	0	0	0	0	0	0	70.9435	63.633	65.083	0.58671	0.447619	0.266139	0	0.170168	0	0.763798	1.58552	0.601234	0	0	0	0	0	0
BJ_TRINITY_DN19742_c2_g1	1.76845	2.58223	3.55664	1.91545	3.40631	3.22091	0	0	0	14.934	12.4136	15.4729	0.0927057	0.0530461	0	0	0.0403321	0	2.94175	4.5095	3.34877	0.0886537	0.308976	0	0	0.056474	0
BJ_TRINITY_DN19749_c3_g5	0.99823	0.636036	0.789877	0	0	0	0	0	0.150042	70.6851	74.6545	71.3672	9.62858	5.26992	5.98177	8.021	14.7524	18.5667	2.24809	5.51516	4.82622	0	0.232542	0.231946	0	0	0
BJ_TRINITY_DN19761_c0_g1	1.19149	0.966222	0.857091	0.0507334	0.238441	0.298586	0	0	0.0325619	34.8538	40.7594	36.958	20.805	22.1456	18.6069	6.66654	8.30034	11.1623	0.399172	0.506378	0.244389	0.0868805	0	0	0	0	0.0865517
BJ_TRINITY_DN19838_c0_g1	14.3564	18.7994	18.3325	5.79674	11.9002	8.07089	1.01654	0.353041	0.595277	129.07	133.751	136.612	83.9996	80.9231	80.9717	19.7368	21.3884	28.5688	59.0281	86.2191	69.6972	37.9206	40.7784	38.5573	4.94197	7.63889	7.4763
BJ_TRINITY_DN19876_c1_g3	0.257105	0.546059	0.54251	0.240844	0	0.101247	0	0	0.231869	3.47388	2.42881	3.08191	2.04865	1.8509	3.22807	2.02194	3.47128	3.48961	0.105276	0.437073	0.0828696	0.721776	0.598936	0.716881	0.622968	0.394101	0
BJ_TRINITY_DN19994_c0_g1	0.337202	0.442726	0.614495	0.028716	0.107969	0.144861	0.0190749	0.0437225	0	6.99524	8.75198	7.16542	21.3664	21.98	18.2645	10.3139	12.4165	12.3279	0.17573	0.0781686	0.0592834	0.0983516	0.0285646	0.0284913	0.178264	0.0626517	0.171464
BJ_TRINITY_DN20260_c0_g1	0.0291477	0.09905	0.123008	0.109217	0.0256654	0.27548	0.870583	0.353372	0.57831	0.0291726	0.0917839	0.0249567	0.097791	0.0559558	0.0665387	255.257	264.286	310.044	0	0	0	0	0	0.0812721	3.10751	3.48495	3.12095
BJ_TRINITY_DN20312_c0_g1	3.22812	4.76664	4.70323	2.80796	2.57174	2.54245	0	0.0548123	0.0462106	10.385	8.87428	7.30474	128.417	129.476	142.734	3.52156	4.15088	6.49101	0.251773	0.391981	0.247734	0.184946	0.716194	0.0714357	0	0	0
BJ_TRINITY_DN20617_c1_g3	0.0480409	0	0.050685	0	0	0.0378369	0.0597868	0	0	0.0961639	0.151277	0.1234	3.78768	4.88796	3.18038	13.6996	14.6203	17.1464	0.0393424	0	0	0.0385332	0.0895307	0.0446505	0.093123	0.0490927	0
BJ_TRINITY_DN20782_c0_g1	83.7383	92.9343	114.392	53.9574	103.142	89.2067	3.91548	2.07113	3.78323	259.665	314.492	307.513	1247.19	1248.41	1412.14	1132.38	1381.22	2096.46	186.305	251.381	187.217	42.7066	39.2399	55.7847	9.85173	6.92487	8.50899
BJ_TRINITY_DN20825_c0_g1	0	0	0.142971	0	0	0	0	0.0966402	0	3.45852	3.05815	5.0472	5.73991	7.2191	6.03231	0.09267	0.988981	0.340606	0.610368	0.51833	0.917242	0.869548	1.01018	1.00759	0	0	0
BJ_TRINITY_DN20923_c0_g1	1.37365	0.648324	1.20771	0.571898	0.772758	0.420731	0.30866	0.19048	0.183529	31.4299	29.9181	30.4488	17.4423	20.7666	18.8582	16.5433	17.7386	20.7157	1.65614	2.43247	1.40205	5.29472	4.72884	5.39053	0.739636	0.974806	0.640279
BJ_TRINITY_DN20994_c0_g4	0	0.199861	0	0.0734586	0.207148	0.0617618	0	0	0	16.1679	18.273	16.2485	71.5615	69.0234	66.056	0.375383	0.228921	0.394203	0.963291	1.33309	1.06157	0.88058	0.730713	0.36442	0.152006	0.32054	0.187982
BJ_TRINITY_DN21103_c1_g1	4.20081	3.1227	2.21601	1.54595	2.84025	2.65865	0.373422	0	0.135303	1.65173	1.0236	1.92685	38.0028	36.722	33.0501	3.12921	2.62782	3.31842	0	0	0	0.361011	0.0698998	0.209162	0.0727044	0.0766569	0.179823
BJ_TRINITY_DN21301_c1_g1	0	0	0.0761204	0	0.0635297	0.113649	0	0.102906	0.0433785	6.57121	6.66433	10.0694	0.907734	0.831046	0.823518	1.03613	1.42169	1.23315	2.00892	2.26908	1.8139	1.21528	1.47906	1.00587	0.629349	0.442375	0.172955
BJ_TRINITY_DN21657_c2_g1	1.1076	0.676316	1.13204	0.0324234	0	0	0.150763	0	0.10405	25.254	23.8692	22.9973	0.580626	0.564797	0.395068	1.20715	1.01042	1.70515	1.92749	3.17739	2.856	0	0.0322525	0	0	0	0
BJ_TRINITY_DN21817_c0_g1	5.83488	6.14392	8.58374	2.88689	6.47649	5.66351	0.639216	0.205125	0.321165	107.009	108.301	108.96	120.145	128.974	110.874	32.0057	33.6769	37.9658	10.8692	13.6913	9.5094	28.3114	28.1424	27.3064	13.222	15.5784	15.6289
BJ_TRINITY_DN22130_c0_g1	0.0809985	0	0.341826	0	0.0713215	0.0637941	0.0504012	0.0577637	0	38.4261	40.0441	33.2196	86.9603	83.8898	68.9692	26.9753	33.399	34.0398	1.72465	1.23926	1.35758	0.129936	0.0754758	0	0.0785041	0.0827719	0.0647224
BJ_TRINITY_DN22141_c0_g1	4.0327	3.67514	2.78486	0.412107	1.42036	0.635227	0.182498	0	0.0440833	90.0426	93.4312	89.774	30.3189	37.3713	29.2077	11.382	10.4346	15.4068	2.52192	4.17563	2.31603	1.94076	1.36645	2.65774	0.0710638	0.0749271	0.468706
BJ_TRINITY_DN22151_c3_g1	0.143792	0.244317	0.303412	0	0	0	0	0	0	6.62008	6.0372	9.23374	0.361818	0	0	2.06497	2.41363	3.9033	44.0409	53.6554	49.313	12.3408	8.97718	12.5626	1.39364	2.35104	2.18306
BJ_TRINITY_DN22151_c3_g3	0.0707667	0	0	0	0	0	0	0	0	4.24963	4.30822	4.36258	5.04524	4.89071	3.87713	0.0967874	0.361523	0.426887	0.405674	0.781963	1.00361	3.46245	1.84636	1.64431	1.44034	1.59095	1.63985
BJ_TRINITY_DN22613_c1_g1	0	0	0	0	0	0	0	0	0	3.21285	3.53654	3.29371	2.67024	2.31732	2.96757	1.28811	1.60702	1.65371	0	0	0	0.0212794	0	0	0	0	0
BJ_TRINITY_DN22723_c1_g1	0	0	0.0908882	0	0	0	0	0	0.0258971	5.0439	5.51582	5.05257	9.17651	8.43433	8.75124	0.265101	0.282918	0.129917	0.282195	0.0732241	0.111067	0.138196	0.0802732	0.160135	0	0.0880331	0.0688363
BJ_TRINITY_DN23403_c0_g1	0	0	0	0	0	0	0	0	0	2.89744	0	1.16645	0.285666	0.817287	0.583116	0	0.745682	0	0	0	0	0	0	0	0	0	0
BJ_TRINITY_DN5166_c0_g1	0	0	0	0	0	0	0	0	0	9.37313	12.3833	10.8302	0	0	0	0	0	0	0	0	0	0	0	0	0	0	0
BJ_TRINITY_DN7730_c1_g3	2.3289	2.13071	2.64608	0	0	0	0	0	0.107708	7.53055	6.58135	7.89943	0.0751295	0.42989	0	0.0612543	0.326855	0.180111	0.0733544	0.837497	0.923872	0	0	0	0	0	0
BJ_TRINITY_DN8208_c0_g1	2.11248	2.24332	0.835779	3.38058	5.89031	3.74351	0	0	0.0529203	14.5357	18.4779	15.6003	207.823	221.779	200.531	0.240769	0.385426	0.707953	1.00916	1.57114	1.02134	16.5204	16.8958	16.6889	1.45026	2.78836	1.61766
BJ_TRINITY_DN8567_c0_g1	0.0676434	0.114933	0.0713663	0	0	0	0	0	0	4.53598	3.62107	3.76462	9.13451	8.96015	11.8901	4.76456	6.02274	5.03258	0	0	0	0.325538	0.252125	0	0	0	0
BJ_TRINITY_DN8721_c0_g1	0	0.0855278	0.106215	0	0	0	0	0	0	30.0265	32.8639	27.4111	0.253322	0.0966337	0.34473	0.550767	0.220418	0.101216	0	0	0	0	0	0	0	0	0
BJ_TRINITY_DN8935_c0_g1	0	0	0	0	0	0	0	0	0	2.9755	3.52757	3.26486	3.25249	4.09436	4.49988	0.928133	0.754674	1.36453	0.264637	0.329607	0.583276	0.259194	0.361338	0	0	0	0
BJ_TRINITY_DN9391_c1_g1	0	0.146221	0.0605294	0	0	0	0	0.0409144	0	19.5805	18.4875	18.2736	0	0.165208	0	0.117701	0	0.0576808	0	0	0	0	0	0	0	0	0
BJ_TRINITY_DN9660_c0_g1	0.35788	1.31749	1.38445	0.39112	0.210082	0.0469775	0	0	0.0717228	21.312	21.5996	19.4067	7.75446	7.67187	6.53577	1.42762	1.04473	1.73907	0.244234	0.202796	0.384504	0.0956842	0.111159	0.221749	0	0	0
BJ_TRINITY_DN9894_c5_g1	0.639696	1.15484	0.506177	0.599238	0.352044	0.440844	0.0497563	0	0.0480756	70.9868	69.4951	54.8401	4.49358	4.2214	6.02375	1.09364	3.67648	1.76864	0.261935	0.203901	0.72165	0.962053	0.819609	0.743188	0.0774995	0	0.0638942
WJ_TRINITY_DN10392_c0_g1	0.0860616	0.0731137	0	0	0.0757797	0	0	0	0	0	0	0	0	0	0	0	0	0	0.211437	1.68249	1.276	0	0	0	0.917524	0.527675	0.550145
WJ_TRINITY_DN15131_c1_g1	0.350418	0.0992326	0.246469	0	0.102851	0.091996	0.90853	0.0832996	0.386251	0.40917	0.919532	1.15012	0	0	0	0	0	0	453.651	657.756	481.903	0.0468446	0.217684	0.162844	0.849067	0.298408	0.326671
WJ_TRINITY_DN15131_c1_g2	0	0	0	0	0	0	0	0	0	0	0	0.106358	0	0	0	0	0	0	101.88	135.888	106.021	0.0996348	0.231498	0.173178	0.36118	0.0634692	0
WJ_TRINITY_DN15408_c0_g2	0	0	0	0	0	0	0.251514	0	0	0	0	0	0	0	0.153786	0	0	0	0.110338	0.229045	0	1.7291	1.25547	0.375676	0	0.550734	1.18426
WJ_TRINITY_DN15712_c0_g1	1.36227	0.848702	0.910258	0	0	0.035764	0.0847673	0	0.0546027	1.0453	0.810275	1.28304	0	0.0871733	0	0.0931588	0	0.182615	3.19809	5.01765	3.19069	0	0	0	0.748182	0.41763	0.616836
WJ_TRINITY_DN15733_c0_g1	0	0	0	0	0.0546473	0	0.115854	0	0	1.55287	1.04228	1.06276	3.4356	2.6807	4.60445	1.23079	1.04174	0.99834	5.38742	7.17428	5.441	0.248897	0.231321	0.115364	9.86471	15.1575	15.6708
WJ_TRINITY_DN16245_c0_g1	0	0	0	0.144954	0.136253	0.121873	0.0962871	0.331057	0.0930347	99.4282	98.7524	106.788	152.242	169.918	128.757	25.714	54.4326	69.2304	3.16806	5.26111	3.99005	0.62058	0.288379	0.43146	0.5999	0.474385	0.247293
WJ_TRINITY_DN16245_c0_g2	44.8117	42.8466	41.5255	615.857	942.94	807.054	0.901195	0.425287	0.665871	0.341064	0.804801	0.510605	0.428737	0.408871	0.68068	0.81563	0.248699	0.77087	0	0	0	43.4597	49.7741	41.4117	0	0.783527	0
WJ_TRINITY_DN16487_c0_g1	1.2125	2.19453	1.27924	0.14815	0.0928387	0.0830404	0	0.0375953	0	0.0527626	0	0.135412	0	0	0	0	0	0	46.1512	67.4831	50.2959	18.14	19.551	19.5009	4.95613	6.57236	5.64466
WJ_TRINITY_DN16494_c0_g2	0	0	0.0905105	0	0	0	0	0	0	8.75794	8.01423	7.19845	58.5719	63.7357	66.7814	0	0	0.345004	3.7938	4.37519	3.31816	3.44053	2.95776	2.63124	0.332588	0.438336	0.0685502
WJ_TRINITY_DN16537_c0_g1	0	0	0	0	0	0.191001	0	0	0	0	0	0	1.28825	1.31908	1.84536	0	0	0	1.32401	2.88586	2.65764	0.907745	1.50651	0.901589	10.6553	5.7825	6.78233
WJ_TRINITY_DN16580_c0_g1	0.231676	0.262427	0.244427	0	0.135998	0	0.0961067	0.0550729	0.0464303	0.154582	0.162118	0.198364	0.518183	0.518881	0.881453	0.316862	0.169079	0.698772	11.1939	13.3251	11.3504	47.3855	50.5878	44.3571	9.80497	7.41811	9.50294
WJ_TRINITY_DN16616_c1_g1	94.2004	97.4554	102.233	18.4576	28.5202	22.6402	0	0	0	0.270146	0.424971	0.46221	0.113196	0	0	0.0922905	0	0	0	0	0	3.46395	0.754535	1.1289	0	0	0
WJ_TRINITY_DN16660_c0_g1	1.14825	1.02427	1.93831	0	0	0.135653	0.0357248	0	0.103554	1.60892	1.56682	1.62219	0.385238	0.220432	0.131061	0.0392613	0.586599	0.634938	135.221	208.278	162.4	7.22984	5.88475	5.49614	1.72497	2.05343	1.6974
WJ_TRINITY_DN17060_c0_g3	2.10457	1.60915	2.48685	0	0.0370627	0	0.0261913	0.0300173	0.0253067	1.89573	1.67887	2.16235	9.24972	10.8278	9.84889	0.546899	0.583654	0.423182	1.99927	2.82641	2.03503	1.31669	1.49042	1.17363	28.3527	29.679	30.8082
WJ_TRINITY_DN17066_c0_g1	0.958661	0.50902	0.758568	0.112254	0	0.0943798	0.149132	0	0	1.07941	0.503125	0.307807	0.10051	0.115023	0.136778	0	0.437274	0.120478	122.08	167.249	114.56	7.30488	10.4962	12.3627	2.09056	1.71439	1.81931
WJ_TRINITY_DN17163_c0_g1	0.202083	0.600881	0	0	0.17794	0.15916	0.0314366	0	0	0.606768	1.00755	1.64375	0.889865	0.533426	0.922636	0	0	0	11.6673	16.6187	11.7569	1.45881	1.1769	1.17389	0	0	0
WJ_TRINITY_DN17194_c1_g3	0	0	0	0	0	0	0	0	0	0	0	0	0	0.100495	0.119501	0	0	0	17.8339	29.723	21.7322	0	0	0.0973079	0.101472	0	0
WJ_TRINITY_DN17448_c1_g3	515.002	589.152	557.799	469.04	737.726	567.14	7.04171	2.40694	3.81971	8.54433	6.46013	6.45958	0.66609	0.571703	0.22661	4.88766	4.49168	5.38935	10.8934	20.9255	12.7984	60.5127	63.6397	70.1194	1.34695	4.05765	0.951849
WJ_TRINITY_DN17571_c1_g1	0	0.0308511	0.153253	0	0	0	0	0	0	0	0	0.093279	0	0.0348571	0	0	0	0	81.6344	122.851	92.0235	0.815573	0.744448	0.810042	0.950299	1.41017	1.56694
WJ_TRINITY_DN17600_c0_g1	0.235743	0.200276	0.547179	0.0441667	0.415157	0.148536	0.0880146	0.100871	0.0566945	1.93474	2.47446	2.78548	15.4625	13.2149	15.4989	0.12897	0.172047	0.18961	15.7536	23.3242	18.7225	5.02973	5.4478	5.43383	3.24446	3.99902	3.24
WJ_TRINITY_DN18072_c5_g1	0	0	0	0.943071	0.797818	1.11007	0.5638	0	0.423699	0	0	0.344794	0	0	0	0	0	0	15.9945	26.7841	19.9887	5.73325	3.37716	4.30419	6.63502	3.70362	5.55066
WJ_TRINITY_DN18347_c0_g1	0.954609	1.29758	1.56108	0.223559	0.378252	0.375923	0	0	0	0.143314	0.1002	0.122602	0.120102	0	0	0	0	0	19.4659	22.1514	17.0459	2.1822	1.51218	2.66172	0.185042	0	0.0381393
WJ_TRINITY_DN18357_c0_g1	7.32795	8.42585	6.13169	0.17753	0.94562	1.54238	0.353778	0.0901016	0.227886	1.07484	1.59139	1.13586	2.9672	3.03183	3.0284	1.2096	1.3831	1.07971	9.00168	12.35	10.9138	7.54979	9.59495	7.80893	17.8169	18.6564	21.6046
WJ_TRINITY_DN18783_c3_g1	0.517681	0.202983	0.336107	0.0373031	0.245449	0.18818	0.024779	0	0.023942	1.03625	1.50474	1.26154	24.4492	25.3421	23.5899	0	0	0	8.47896	14.1823	10.8586	7.53799	7.05023	9.1418	0.0385953	0.162774	0.0954593
WJ_TRINITY_DN18949_c0_g1	0	0.0259643	0	0	0	0	0	0	0	0.0917656	0	0	0.230709	0.322694	0.244189	0.1463	0.178438	0	0.850975	1.32487	1.12299	1.54437	2.36372	2.13042	0.0592425	0	0
WJ_TRINITY_DN19075_c0_g1	1.77389	1.23301	1.48871	0	0	0	0	0.028751	0.145434	0.403502	0.126951	0.448745	0	0	0	0.165419	0	0.0405329	20.701	31.7664	24.9494	67.3902	77.1999	70.3697	4.45446	4.49063	3.73689
WJ_TRINITY_DN19184_c1_g4	1.40249	2.04254	2.21951	0.469209	1.9406	0.473397	0.685689	0.214323	0.18069	0.200526	0.10515	0.25732	0.336097	0	0	0.0685062	0.0731103	0.302152	4.34807	5.2793	5.03709	0.0803516	0.373389	0.279323	0.194185	0.102371	0.480285
WJ_TRINITY_DN19233_c0_g1	118.553	120.029	129.38	60.923	94.6059	87.4311	1.33204	0.145393	0.429016	0	0.106998	0.174561	1.45351	2.83754	1.74528	2.37013	1.71108	2.76714	5.34274	7.5382	4.40275	10.1386	10.4486	9.37961	0.0987983	0.625016	0.570177
WJ_TRINITY_DN19233_c0_g2	0	0	0	0	0	0	0.572863	0	0.138378	0.46071	0	0	2.41308	0.220921	1.44487	0.550877	0.419928	1.73549	34.4928	42.9413	38.5758	102.642	104.23	104.712	6.13444	5.29194	6.7127
WJ_TRINITY_DN19821_c0_g1	0.430637	0.365848	0.681506	0	0.189594	2.88293	0.669908	0.153553	1.81238	89.0024	96.2789	87.9389	111.068	104.165	86.7551	1113.03	1138.64	1329.39	10.0509	14.2754	12.0758	11.0531	9.63059	11.6071	1.46081	2.42036	0.516155
WJ_TRINITY_DN19870_c1_g1	6.37878	5.60924	6.02145	0.524154	1.18246	0.793248	0	0	0	3.24812	2.34927	4.02433	0.0938635	0.107417	0	0	0	0	80.1901	120.614	98.1108	0	0	0	4.77233	2.17281	2.86148
WJ_TRINITY_DN20046_c0_g4	15.8439	23.2254	22.2879	2.03712	2.73549	0.856374	2.803	0.553872	0.840515	0.777324	1.1413	0.664987	0.390856	0	0.886484	0.106224	0.340088	0.468507	87.1369	123.317	111.748	52.3281	54.8569	53.9944	1.20439	0.634932	0.992954
WJ_TRINITY_DN20287_c1_g1	33.3388	33.3507	32.9259	2.58712	5.3153	3.20062	0.0245503	0	0	2.44825	1.69792	1.89174	0.0330923	0.113612	0.0450332	0	0	0	130.857	183.172	143.166	0.0949376	0.404404	0.403367	0.267674	0	0.0315261
WJ_TRINITY_DN20305_c0_g1	0.231049	0.157031	0.633791	0	0.0813782	0	0	0	0	0.184997	0.727556	0.593483	1.62786	0.931461	1.42409	0	0	0	1.51372	3.41718	2.14478	26.6865	27.687	28.1744	0	0	0
WJ_TRINITY_DN20305_c0_g2	0	0	0	0.211739	0.19903	0.142419	0	0	0	0.135737	0.189804	0.11612	5.38427	7.0296	4.69555	0.0309147	0	0	0.333194	0.499531	0.524557	22.1912	20.2619	19.4537	0	0.0461967	0.0722458
WJ_TRINITY_DN20544_c1_g1	394.492	419.655	433.641	33.3026	50.7998	39.4209	0.873221	0.555988	0.374989	1.24847	0.490997	0.934538	1.17705	1.04767	1.42379	1.8127	0.568978	2.35148	132.545	188.598	145.044	58.281	55.7929	62.1713	12.9966	19.5987	16.3217
WJ_TRINITY_DN20624_c0_g1	2.46399	3.34926	3.23951	0	0	0	0	0	0	0.682919	0.517261	0.74651	0.381541	0.145545	0.346143	0	0	0	1782.2	2525.33	2059.03	90.6687	94.3475	96.5365	3.41684	0.658538	0.605806
WJ_TRINITY_DN20687_c1_g1	0	0.211078	0.262133	0.349117	0.109387	0.489212	0.309206	0	0	0	0.130396	0	0.104198	0	0.141796	0	0	0.124898	39.4735	59.238	38.76	622.77	624.403	676.376	82.1152	75.5347	80.6041
WJ_TRINITY_DN20798_c1_g1	0	0.0438472	0	0	0.0908921	0	0	0.036807	0	0	0	0	0.0432899	0	0.0589105	0.0352949	0	0.103781	0.211336	0.701919	0.332711	1.65591	2.64512	2.68631	12.3056	12.6054	13.0734
WJ_TRINITY_DN20798_c1_g2	1.42224	0.724959	0.420145	0.532916	0.651208	0.582479	0.176998	0.0405706	0	0.284691	0.119427	0.292258	2.52896	2.78493	3.18177	1.12821	0.996443	1.02953	15.7005	22.8239	16.0628	0.821353	0.530107	0.581622	0.0551377	0.0581352	0.0909161
WJ_TRINITY_DN20855_c2_g1	0.349593	0.111374	0	0	0	0	0	0.124655	0.0525465	0	0	0.0374158	0.329875	0.209726	0.399027	0.0298836	0.127568	0.087869	25.3012	34.6181	28.7616	80.4063	73.5395	85.2106	2.66826	2.72401	2.13
WJ_TRINITY_DN20918_c1_g1	197.653	215.282	218.6	69.7555	113.778	100.286	0.625104	0	0.528491	1.38249	0.527228	0.322553	0.315975	0.241067	0.28666	0.25762	0.366578	1.38875	0	0.213473	0	4.33102	5.85057	6.65255	0	0	0
WJ_TRINITY_DN20918_c1_g3	1.55731	0.826881	0.958425	0.0607839	0.514219	0.408843	0.76715	0	0.117038	0.259772	0.204326	0.444462	0.380973	0.311417	0.370316	0	0.0947111	0.326186	63.3415	95.1405	67.5957	101.177	95.8346	117.119	29.8725	33.552	33.8574
WJ_TRINITY_DN21394_c0_g2	2.47419	2.35673	2.1753	0.210701	0.495135	0.442878	0.116633	0.106937	0.135233	5.1402	5.31206	5.0072	1.63503	1.54728	1.79712	0.56399	0.355664	1.01762	28.4896	40.3719	34.1223	12.3883	12.0864	11.3585	3.41533	4.5204	3.38489
WJ_TRINITY_DN21516_c2_g1	0	0	0	0	0	0	0	0	0	4.76487	4.16428	4.59886	4.3515	4.21822	6.40934	0	0	0.184094	1274.31	1813.57	1337.69	830.742	853.684	958.712	99.0277	115.389	110.516
WJ_TRINITY_DN21564_c1_g1	0	0.252009	0.0894184	0	0	0	0	0	0	1.6117	0.800649	1.23364	0.177719	0.122028	0.290215	0	0	0	36.0227	51.0403	39.2828	0	0.0394875	0	0.0821437	0.0433047	0.101585
WJ_TRINITY_DN21564_c1_g2	91.5218	96.8685	94.4543	36.7002	60.2123	47.9501	0.0993014	0.227614	0	0.399302	0.418766	1.02479	0.066926	0	0.0910753	0.109132	0.116466	0	0.849482	1.22081	0.565808	2.49603	2.52796	3.93054	0	0	0
WJ_TRINITY_DN21610_c2_g4	0.202257	0.973688	0.711294	0.189465	0.237457	0.106198	0	0	0	0.337382	0.283062	0.0577249	0.226191	0	0.461713	0.0922086	0.0492028	0.203346	2.87101	4.2406	3.69416	5.84022	5.84245	7.64463	0.130685	0.344475	0.107743
WJ_TRINITY_DN21822_c0_g2	0.173577	0.463455	0.497069	0.0696855	0.393017	0.351537	0.061719	0	0	1.3898	0.963024	1.12526	0.894329	0.595039	0.53776	0.101743	0.271453	0.149582	10.7018	18.5056	14.2745	8.1745	7.92537	8.2277	1.49005	1.03893	1.54549
WJ_TRINITY_DN22015_c1_g3	0	0	0	0	0	0	0	0	0	0.289366	0	0	0	0	0	0.395428	0	0	0.47354	0.614372	0.0931885	0.2319	0.134703	0.268715	0.980755	4.72719	3.11881
WJ_TRINITY_DN22015_c1_g4	0	0	0.332203	0	0	0	0	0	0	0	0	0	0	0	0	0	0	0	3.99684	8.56445	8.22064	1.26279	1.61372	0.877955	6.86647	7.23976	6.91904
WJ_TRINITY_DN22126_c1_g2	0.617114	0.881726	0.887834	0.105106	0.0246994	0.176741	0	0	0	1.12298	1.32494	1.46506	3.08211	3.52715	3.68197	0.0191824	0.0204716	0	23.0865	30.6141	25.0442	4.85982	4.57416	5.08385	0.0815604	0.143324	0.291383
WJ_TRINITY_DN22126_c1_g3	2.26856	2.13561	0.711556	0.172304	0.161962	0.289737	0	0	0	8.34561	10.2326	7.61199	0.205704	0.176555	0.349911	0	0	0	52.0687	70.7721	60.393	6.29481	6.6273	7.75002	0	0	0
WJ_TRINITY_DN22216_c2_g2	1.29054	0.877102	0.40847	0.241784	0.170453	0.101642	0	0	0.0387956	0	0	0	0	0	0	0	0	0	33.2385	43.6584	35.3153	0.776348	0.962036	0.839623	0.250159	0.0659396	0.154682
WJ_TRINITY_DN22216_c2_g3	70.8906	65.6313	71.5922	1.33706	1.83284	1.4052	0.111019	0	0	7.20225	9.73817	8.35099	0.199529	0.11417	0.135763	0.0406698	0	0.0597923	93.7547	136.284	101.979	0.524722	0.720421	0.386924	0.172921	0.30387	0.095043
WJ_TRINITY_DN22340_c0_g1	0	0	0	0	0	0	0	0	0	0.109801	0.115153	0.187865	0.0460086	0.157956	0.25044	0	0	0	9.56829	16.785	12.2701	66.0844	69.361	71.4263	2.76454	2.07402	3.02435
WJ_TRINITY_DN22360_c1_g2	43.4315	51.6746	42.8583	275.684	422.857	335.683	0.134454	0.231142	0	0	0	0	0	0	0.369947	0.073882	0	0	10.6172	15.1522	10.5861	37.2625	44.3964	43.4793	3.35077	1.87687	3.02151
WJ_TRINITY_DN22374_c0_g1	0.286252	0.145912	0.181204	0.0536297	0.302464	0.0450903	0.569985	0.0816558	0.103262	0	0	0	0.144057	0.219811	0	0.0783013	0.250691	0.345353	11.768	15.9613	13.5075	1.42352	1.86714	2.0752	2.55242	1.93063	2.28732
WJ_TRINITY_DN22494_c1_g1	0.12773	0.0723423	0.0449201	0	0	0.0335333	0	0	0	0.511358	0.715045	0.692641	0.321403	0.245208	0.0485973	0	0	0	10.2511	13.8969	11.9667	0.478107	0.277716	0.19786	0	0	0.0680425
WJ_TRINITY_DN22689_c1_g3	0	0	0	0	0	0	0	0	0	4.03504	1.61209	2.30127	0.483074	0.552828	0.657384	1.838	1.26098	2.5092	2.98718	6.03773	3.09395	0.769932	0	1.42746	0	0	0
WJ_TRINITY_DN22689_c1_g7	0.121807	0	0	0	0	0	0.227384	0	0.219703	8.41189	6.00914	7.09193	16.1423	19.4085	13.9032	1.91585	2.84467	4.28623	14.4641	20.0858	20.3371	2.14942	2.15654	4.86808	0.118056	0	0
WJ_TRINITY_DN22689_c1_g8	0.881317	0	0	0	0	0	8.77438	1.25701	7.41825	23.8159	20.3514	9.05514	8.13127	17.7649	9.05345	114.511	88.7605	150.631	905.064	1412.07	973.773	1587.69	1533.23	1678.38	64.9174	79.2539	72.5349
WJ_TRINITY_DN22740_c0_g1	1.21467	0.728419	0.678455	0.133865	0.440405	0.956673	0.533527	0.152866	0.472547	0.500587	0.224995	0.305888	0	0.0685838	0	0.146586	0.104292	0	20.2459	28.6053	23.8131	92.3274	89.8159	101.406	5.54008	7.08253	6.16612
WJ_TRINITY_DN22747_c0_g1	0.907669	0.595858	0.652926	0.309187	0.2543	0.422427	0	0	0	0.28905	0.173223	0.317928	0.41526	0.475222	0.141275	0	0	0	6.11551	10.4504	6.70224	0.761126	0.92267	1.22707	0.0399871	0	0
WJ_TRINITY_DN22829_c0_g1	37.6829	39.6733	49.2693	16.0256	23.6134	22.942	0.719269	0	0.416984	1.1569	0.24266	0.593827	0	0	0	0	0	0.232429	0	1.17902	0.596118	1.48344	3.23131	1.50408	0.672193	1.41747	0.369458
WJ_TRINITY_DN23420_c2_g4	36.9749	34.7577	38.7791	9.22271	18.4942	15.5084	0	0.156026	0.263082	6.78817	10.5638	11.427	2.01858	2.94008	3.74586	0.44885	1.43705	3.29947	82.0607	104.699	83.2122	24.3927	27.7261	29.6885	9.75424	11.4024	8.56631
WJ_TRINITY_DN23464_c2_g1	0	0	0	0	0.409688	0	0	0	0	6.75225	6.78836	8.7244	8.50746	8.48543	6.16038	1.65452	2.98814	2.94702	1012.66	1521.37	1188.58	7.65046	7.50043	8.99474	52.0392	56.3898	56.5107
WJ_TRINITY_DN23660_c1_g1	0	0	0	0.0450026	0	0	0.119574	0	0.0577674	0.0480819	0	0	0.0402945	0.184451	0.438673	0.0328527	0	0	4.28833	4.69595	3.74724	0.308266	0.179061	0.178602	0.093123	0.0981855	0.0383874
WJ_TRINITY_DN23710_c0_g1	219.998	246.598	241.169	116.341	196.236	164.437	11.4325	2.55245	7.45989	33.792	28.8022	35.1397	113.476	111.654	132.634	118.953	132.781	207.149	1137.46	1655.69	1211.46	367.749	343.071	422.583	32.1453	35.2339	34.7959
WJ_TRINITY_DN23713_c0_g1	35.3743	36.538	35.2307	13.2657	21.1417	18.4514	0.108789	0.0415602	0	8.69073	8.25798	8.9317	8.4074	8.8942	9.71162	5.38013	4.89109	6.85517	2.48172	4.16095	3.64406	5.56251	5.05025	5.90393	1.75096	2.38213	2.46804
WJ_TRINITY_DN23776_c0_g1	0	0	0	0.0524107	0	0.0881308	0	0	0	0.727961	0.645992	0.86228	1.07933	0.537037	0.89405	0.420868	0.244993	0.450005	91.6834	125.549	101.925	3.14135	2.03324	4.52406	5.80221	5.83176	6.30363
WJ_TRINITY_DN23776_c0_g3	0.785555	0.389299	0.483461	7.91063	11.2978	8.09466	0	0	0	0	0.137425	0	0.274536	0.377014	0.298879	0	0.0477753	0.0658156	0.911369	1.61364	1.0128	1.68023	1.58599	1.52108	0.126894	0	0.104617
WJ_TRINITY_DN23843_c0_g1	0.240917	0.163737	0.101671	0	0.254561	0.0758982	0	0	0	0	0	0	0	0	0	0	0	0	11.5615	16.3822	12.2069	8.96623	10.4164	7.79224	0.373597	0.935529	0.539018
WJ_TRINITY_DN24069_c0_g1	180.356	199.471	254.733	19.075	31.1031	27.1659	0	0	0.249852	2.49553	0	0	0	0	0	0.284185	0	0	0	1.05969	0	2.99991	2.71063	3.08992	0	0	0
WJ_TRINITY_DN24113_c0_g1	0	0	0.102776	0	0	0	0	0	0	4.87488	4.60126	3.75334	0.0817066	0	0.111189	0	0	0.195878	147.267	208.328	152.094	1.17203	0.816952	0.905396	11.8962	11.647	11.9095
WJ_TRINITY_DN24149_c1_g3	0	0	0	0	0	0	0	0	0	0	0.222839	0.0605914	0.178067	0.407559	0.0807734	0	0	0	1.50679	2.10529	1.87037	30.1971	32.9049	29.7949	29.6983	30.879	30.0263
WJ_TRINITY_DN24587_c0_g1	2.25992	3.01702	2.46946	1.13411	1.56351	2.16132	0.55245	0.0575591	0.145579	2.54459	2.45683	2.45327	4.56955	4.45466	3.96136	2.67693	3.97602	4.86878	8.55964	13.0691	10.536	20.3278	21.7728	20.4042	11.1081	14.0214	11.5765
WJ_TRINITY_DN24626_c0_g1	8.65565	6.67188	5.7465	1.02836	1.7102	0.89787	0.0525461	0.0301109	0.0507712	5.66267	3.76708	3.94053	2.16028	2.18852	1.59037	0.692974	0.677918	0.933903	42.3922	62.4826	51.3337	1.96426	2.20325	2.94322	2.20981	2.24365	2.12551
WJ_TRINITY_DN24667_c0_g2	4.39983	5.60683	5.73422	0.242445	0.199406	0.407682	0.0201308	0	0	0.550449	0.44145	0.609399	0.325621	0.124213	0.221558	0	0	0.032526	64.2214	85.8508	72.3255	11.8328	10.943	10.6743	1.37964	1.653	1.08574
WJ_TRINITY_DN24906_c1_g1	0	0.309906	0	0	0	0	0	0	0	3.65099	9.18951	3.4357	1.8358	4.20177	2.91459	0	0	0	2472.65	3586.85	2826.57	2.04815	0.339916	1.01713	3.8891	1.4911	0.582972
WJ_TRINITY_DN24906_c1_g7	186.011	213.276	208.136	8.05497	17.2317	14.0118	0.0615011	0	0.0594237	2.27519	1.76363	2.03101	0	0	0	0.0675893	0.0721318	0	0.080941	0.168021	0.191141	1.10987	1.01308	0.551169	0	0	0
WJ_TRINITY_DN24935_c0_g1	0.57549	0.797692	0.766943	0.312106	0.133351	0.405543	0	0	0	3.75903	3.91048	3.11205	0.127025	0.116293	0.17286	2.17487	2.07788	2.25345	93.0176	129.988	106.862	13.7264	14.0554	11.711	1.64395	1.57856	1.18593
WJ_TRINITY_DN25225_c1_g2	0	0	0	0	0	0	0	0	0	0	0	0	0	0	0	0	0	0	247.226	400.331	272.301	2.65943	2.62612	3.85203	0	0.508231	0
WJ_TRINITY_DN25225_c1_g5	0	0.13693	0	2.56675	5.67691	2.15805	1.40411	0.229888	0.0969058	0	0	0	0	0	0	0	0	0	11.2196	19.3171	18.2867	2.32705	2.10265	4.64393	4.84268	2.96474	4.12132
WJ_TRINITY_DN25343_c1_g1	2.75142	2.99842	2.92288	0	0	0	0.366029	0.135322	0.250988	1.00655	0.73694	0.861088	1.40057	1.47532	1.64605	0.532026	0.512389	0.476939	5.23684	6.82251	5.74913	2.52651	2.89977	2.36325	4.32188	5.37125	5.20069
WJ_TRINITY_DN25539_c1_g1	3.68993	3.95702	6.70108	0.453319	1.22506	0.476422	0	0	0	0.484338	0.57144	0.414343	4.61703	5.28372	4.76405	0	0	0	0.94122	0.976912	1.20883	3.63892	3.60743	3.82307	0	0	0
WJ_TRINITY_DN25991_c2_g1	0.172419	0.167405	0.129935	0.0692206	0.108443	0.155196	0.0153268	0	0	0.320481	0.723914	0.295255	0.475171	0.780212	0.84343	0.269506	0.305594	0.594337	5.14373	7.20212	5.82732	6.71725	6.81671	7.76074	2.26792	2.16467	2.71609
WJ_TRINITY_DN26146_c2_g1	0.063614	0	0	0	0	0	0.0197919	0	0	2.32389	2.23686	2.99569	4.45526	4.24373	5.51831	2.41438	2.27487	3.86938	7.03293	10.625	8.36562	0.535755	0.681681	1.18249	0.0924825	0	0.127078
WJ_TRINITY_DN26274_c0_g1	0.768552	1.04468	0.729766	0.431967	0.879752	0.635574	0	0.0822134	0.0231039	0.0384604	0	0.131609	0.0966938	0.221312	0	0	0	0.231808	5.22398	10.9095	7.30769	10.1714	13.8933	11.179	6.44325	5.77253	6.44823
WJ_TRINITY_DN26276_c0_g1	167.336	155.466	169.632	38.8022	66.0146	56.353	1.28232	0.323321	0.594725	3.91884	3.98008	4.79937	0.587688	0.553863	0.658615	0.620078	0.120318	0.580129	14.075	19.4083	15.4633	7.70271	7.94995	7.0102	1.27829	0.631773	0.724543
WJ_TRINITY_DN26291_c1_g3	1.22071	0.735973	1.2048	0.737744	0.832155	0.58926	0.0490054	0	0.0236751	2.04939	2.39728	2.52867	11.1965	11.8683	9.124	1.40027	1.35069	1.70236	4.93391	7.73172	7.66605	21.667	22.8596	21.886	0.99229	0.563357	0.975414
WJ_TRINITY_DN26395_c0_g1	102.168	98.8538	103.087	44.7424	61.9236	61.407	0	0.12976	0	0.0910551	0.0954935	0.077896	0.0763075	0	0	0.0622147	0.066396	0.0914675	1.41559	3.24786	1.58348	3.57564	5.42555	3.46683	0	0.278908	0.0726961
WJ_TRINITY_DN26395_c0_g3	0	0	0	0	0	0	0.085977	0	0.166146	0.138289	0	0	0.347675	0.397878	1.26168	0.377953	0.100839	0.694579	30.8909	45.3335	36.6079	23.8276	20.7288	23.8862	2.54441	2.82393	2.87058
WJ_TRINITY_DN26395_c0_g4	17.9318	24.14	20.0829	11.7584	19.919	16.6217	0	0.098369	0.0829319	0	0	0	0	0.132401	0	0.0943278	0.201335	0	0	0	0	1.21702	0.128532	1.92303	0	0	0
WJ_TRINITY_DN26407_c0_g1	0	0	0	0	0	0	0	0	0	0	0	0	0	0	0	0	0	0	15.1913	19.4773	17.3039	0	0	0	0	0	0
WJ_TRINITY_DN26466_c1_g2	3.69452	3.21168	4.44175	0	0.113481	0	0	0	0	1.71985	1.93896	2.42765	0.0360325	0.0824708	0	0	0	0	21.6012	28.4089	23.5393	0.27566	0.440335	0.439206	0.0832732	0	0.0686543
WJ_TRINITY_DN26669_c0_g2	103.289	98.1991	92.1791	33.2123	52.5623	45.3052	0.225119	0	0.652544	0	0	0.154881	0.151723	0	0	0	0	0.181866	1.9258	1.3838	1.04948	9.57603	12.6418	8.40626	0.175321	0.184852	0.433627
WJ_TRINITY_DN26681_c1_g2	1.15678	0.824237	0.944862	0.454421	1.28144	0.61718	0.0696586	0.0266114	0.0448705	0.522863	0.274175	0.3834	1.22064	0.895446	1.19258	0.153109	0.108933	0.0375165	78.0477	112.059	85.7077	96.5556	98.5416	111.087	18.4448	18.8756	16.966
WJ_TRINITY_DN26718_c0_g2	0	0	0	0	0	0	0.0508576	0	0.0982796	0.0818018	0	0	0	0.0784517	0	2.40337	1.90876	2.13648	0.602399	0.277886	0.684937	1.31113	1.6755	1.13946	0	0	0.0653085
WJ_TRINITY_DN26754_c0_g1	4.24711	3.64351	3.03117	2.26229	3.77636	2.75471	0.595916	0.0593884	0.675925	0.125022	0	0	4.54015	5.31564	3.51694	0.683383	0.972415	1.3396	11.9688	18.0854	14.5213	49.9297	53.3878	48.336	9.80652	11.4034	9.31599
WJ_TRINITY_DN26879_c1_g2	0.787221	0.0668784	0.16611	0	0.138634	0.186004	0	0	0	3.62431	4.62727	2.96573	0	0	0	0	0	0	45.1278	72.1323	55.5681	0	0	0	0	0.0804456	0
WJ_TRINITY_DN27031_c0_g1	0.13054	0	0.11805	0.0349384	0.0164206	0.117501	0.0580204	0.0132992	0.0112121	0.298633	0.156595	0.127738	0.172057	0.268503	0.297999	0.0510113	0.0544396	0.0562472	4.94814	6.51482	4.86874	3.15612	3.4928	3.91715	2.02432	1.94381	1.87756
WJ_TRINITY_DN27270_c0_g1	0.374345	0.259131	0.204788	0.0779265	0.0610409	0.0327592	0.0690179	0	0.0333434	0.735452	0.480244	0.581682	1.01172	0.971496	0.870382	0.398214	0.728532	0.20909	3.27002	4.73749	4.11131	3.14716	3.01019	3.04113	6.69195	7.39578	6.95737
WJ_TRINITY_DN27503_c1_g3	0.104688	0.133407	0.276124	0	0.0460903	0.164904	89.3096	31.6922	60.1092	0.104777	0	0.0448176	0	0.0502431	0	74.9912	93.0958	102.463	1.67179	1.33476	1.14726	2.14122	1.80467	1.4595	85.5848	84.8351	92.184
WJ_TRINITY_DN27544_c1_g1	49.5497	47.8703	48.7306	18.2197	29.131	22.9927	0.517005	0.430929	0.95367	66.9417	69.848	66.1923	31.9302	35.1271	30.8215	4.49383	5.23684	8.12558	100.796	152.096	114.279	64.7648	69.3273	73.467	8.67504	11.0763	10.4113
WJ_TRINITY_DN27554_c3_g1	0.0928046	0	0.13055	0.289784	0.299629	0.194914	0.0192492	0	0.055797	0.340574	0.422116	0.397303	1.1676	1.09865	1.30644	0	0	0	13.2242	19.1423	15.3552	59.1037	53.0968	54.2257	0.509698	0.474183	0.568531
WJ_TRINITY_DN27559_c2_g2	0.995993	1.15571	0.871403	0.341342	0.577536	0.306123	0	0.0173241	0.131449	0.753711	0.280482	0.540788	4.19733	3.38104	3.49367	0.0332248	0.124102	0.195387	127.143	187.9	145.511	60.8901	65.6675	58.9966	6.89851	5.95785	6.73565
WJ_TRINITY_DN27656_c1_g2	0.339229	0.787725	0.477198	0.254219	0.35844	0.356234	0.0140723	0.0645118	0.013597	9.93656	10.777	10.0884	2.69354	2.23588	2.63294	0.340239	0.72621	0.795797	187.63	282.344	223.024	117.562	116.135	130.151	23.6723	25.2596	24.9739
WJ_TRINITY_DN27827_c0_g2	7.43224	7.76558	8.74259	0	0.0752218	0.201848	0	0	0.051362	12.9962	11.7466	14.2632	0.358265	0.901994	0.585048	2.57047	2.11977	3.09198	57.4372	86.1917	65.1479	607.371	618.12	662.665	378.218	403.668	349.023
WJ_TRINITY_DN27855_c0_g1	1.8407	2.25878	3.45246	0	0.0720351	0	0	0	0	1.63758	1.58859	1.19078	0	0.0392628	0.0466886	0	0	0	33.0292	50.9705	37.2587	0	0.0381155	0.0380177	0.0396448	0.0836001	0.032685
WJ_TRINITY_DN27968_c3_g1	16.2538	15.2889	13.7187	0.596475	1.20987	1.10858	0.0417068	0	0	11.7731	11.7841	12.0516	0.0843272	0.0965037	0.0765036	0.0229178	0	0	235.34	328.383	250.3	0.322565	0.343507	0.218035	0.194885	0.136987	0
WJ_TRINIA377:AB377TY_DN7756_c0_g1	0	0	0	0	0	0	0	0	0	0.0512978	0.0537983	0.0438844	0	0.049197	0	0	0	0	3.65172	4.05159	3.70051	4.15215	5.73112	3.66804	0	0.0523762	0
