# Supplementary material for: Brassicaceae transcriptomes reveal convergent evolution of super-accumulation of sinigrin
Source: Commun Biol. 2020 Dec 16;3:779. doi: 10.1038/s42003-020-01523-x (PMC7745032; doi:10.1038/s42003-020-01523-x)
Supplement: Supplementary file 12 — Supplementary Data 9 [file 42003_2020_1523_MOESM12_ESM.xlsx]

## Sheet: Supplementary Table S9
Supplementary Data 9. Positive selection genes (PSGs) and annotation in Brassicaceae.
A. thaliana	A. rusticana	B. juncea	B. napus	B. oleracea	B. rapa	W. japonica	ka/ks (A. rusticana, B. juncea and W. japonica as forground)	Annotation of A.thaliana
AT3G17470	AR_TRINITY_DN10001_c0_g1	BJ_TRINITY_DN9733_c0_g1	GSBRNA2T00137488001	Bol022932	BraA03g037940.3C	WJ_TRINITY_DN17768_c0_g1	3.25195	Ca2+-activated RelA/spot homolog
AT2G38450	AR_TRINITY_DN10323_c0_g1	BJ_TRINITY_DN12237_c3_g1	GSBRNA2T00124851001	Bol020354	BraA03g020130.3C	WJ_TRINITY_DN18631_c0_g1	4.9672	Protein of Unknown Function
AT3G08920	AR_TRINITY_DN10384_c0_g5	BJ_TRINITY_DN21356_c0_g1	GSBRNA2T00043883001	Bol011271	BraA05g037380.3C	WJ_TRINITY_DN25959_c0_g2	36.0035	Rhodanese/Cell cycle control phosphatase superfamily protein
AT1G03430	AR_TRINITY_DN10506_c0_g1	BJ_TRINITY_DN12273_c1_g1	GSBRNA2T00150369001	Bol040822	BraA10g001990.3C	WJ_TRINITY_DN12932_c0_g1	9.28904	histidine-containing phosphotransfer factor 5
AT5G10050	AR_TRINITY_DN10638_c2_g2	BJ_TRINITY_DN16293_c0_g2	GSBRNA2T00129733001	Bol008764	BraA03g004110.3C	WJ_TRINITY_DN19429_c1_g1	1.85802	NAD(P)-binding Rossmann-fold superfamily protein
AT2G01590	AR_TRINITY_DN10772_c0_g1	BJ_TRINITY_DN6752_c0_g1	GSBRNA2T00030937001	Bol014803	BraA02g034880.3C	WJ_TRINITY_DN14575_c0_g1	8.20932	chlororespiratory reduction 3
AT1G03510	AR_TRINITY_DN10775_c1_g1	BJ_TRINITY_DN7010_c0_g1	GSBRNA2T00089630001	Bol011634	BraA08g035370.3C	WJ_TRINITY_DN18034_c0_g1	4.19555	Tetratricopeptide repeat (TPR)-like superfamily protein
AT2G36130	AR_TRINITY_DN10776_c0_g1	BJ_TRINITY_DN14518_c0_g1	GSBRNA2T00117102001	Bol011709	BraA05g009250.3C	WJ_TRINITY_DN22025_c0_g2	7.93071	Cyclophilin-like peptidyl-prolyl cis-trans isomerase family protein
AT3G12350	AR_TRINITY_DN10926_c1_g1	BJ_TRINITY_DN11846_c0_g1	GSBRNA2T00138678001	Bol015098	BraA03g026390.3C	WJ_TRINITY_DN16189_c0_g1	8.56363	F-box family protein
AT1G35340	AR_TRINITY_DN10968_c0_g1	BJ_TRINITY_DN1738_c0_g1	GSBRNA2T00060931001	Bol005213	BraA09g030650.3C	WJ_TRINITY_DN17583_c0_g1	11.4869	ATP-dependent protease La (LON) domain protein
AT3G04950	AR_TRINITY_DN10980_c0_g1	BJ_TRINITY_DN8184_c0_g1	GSBRNA2T00111918001	Bol034121	BraA03g031940.3C	WJ_TRINITY_DN15427_c3_g2	6.44654	Protein of Unknown Function
AT3G03110	AR_TRINITY_DN11033_c1_g1	BJ_TRINITY_DN15693_c0_g2	GSBRNA2T00135375001	Bol003799	BraA01g043830.3C	WJ_TRINITY_DN16415_c1_g1	8.09105	exportin 1B
AT2G01260	AR_TRINITY_DN11200_c0_g1	BJ_TRINITY_DN14397_c0_g2	GSBRNA2T00069589001	Bol014838	BraA02g034530.3C	WJ_TRINITY_DN23214_c1_g1	8.6008	Protein of unknown function (DUF789)
AT1G01780	AR_TRINITY_DN11203_c1_g1	BJ_TRINITY_DN16590_c1_g1	GSBRNA2T00150563001	Bol018479	BraA10g000250.3C	WJ_TRINITY_DN24634_c0_g1	5.77717	GATA type zinc finger transcription factor family protein
AT3G57540	AR_TRINITY_DN11240_c2_g2	BJ_TRINITY_DN14760_c0_g3	GSBRNA2T00121968001	Bol044445	BraA09g048120.3C	WJ_TRINITY_DN20673_c2_g2	5.80765	Remorin family protein
AT3G15340	AR_TRINITY_DN11301_c1_g2	BJ_TRINITY_DN15536_c1_g1	GSBRNA2T00137576001	Bol025752	BraA03g036880.3C	WJ_TRINITY_DN22378_c1_g1	4.2903	proton pump interactor 2
AT1G42480	AR_TRINITY_DN11419_c1_g2	BJ_TRINITY_DN9519_c0_g1	GSBRNA2T00059288001	Bol033479	BraA08g007430.3C	WJ_TRINITY_DN24535_c0_g3	4.10628	Protein of Unknown Function
AT4G00840	AR_TRINITY_DN11617_c0_g1	BJ_TRINITY_DN18684_c0_g1	GSBRNA2T00112186001	Bol010790	BraA03g029680.3C	WJ_TRINITY_DN16195_c0_g1	68.3499	DHHC-type zinc finger family protein
AT1G15320	AR_TRINITY_DN11765_c0_g1	BJ_TRINITY_DN7757_c0_g1	GSBRNA2T00062228001	Bol038129	BraA06g011380.3C	WJ_TRINITY_DN17931_c2_g1	20.9715	Protein of Unknown Function
AT3G55510	AR_TRINITY_DN11829_c0_g1	BJ_TRINITY_DN16570_c0_g2	GSBRNA2T00069384001	Bol045415	BraA09g046330.3C	WJ_TRINITY_DN22604_c1_g1	5.05949	Noc2p family
AT1G56350	AR_TRINITY_DN11954_c0_g1	BJ_TRINITY_DN11473_c0_g1	GSBRNA2T00014001001	Bol003108	BraA03g062070.3C	WJ_TRINITY_DN19793_c0_g1	8.81787	Peptide chain release factor 2
AT4G12760	AR_TRINITY_DN11965_c0_g2	BJ_TRINITY_DN9748_c0_g1	GSBRNA2T00056914001	Bol033494	BraA08g006960.3C	WJ_TRINITY_DN15119_c0_g1	3.79707	Protein of Unknown Function
AT3G62810	AR_TRINITY_DN11966_c0_g1	BJ_TRINITY_DN11094_c1_g2	GSBRNA2T00149299001	Bol014426	BraA04g000570.3C	WJ_TRINITY_DN12950_c0_g1	22.4893	complex 1 family protein / LVR family protein
AT2G28660	AR_TRINITY_DN11986_c0_g1	BJ_TRINITY_DN18927_c0_g1	GSBRNA2T00050356001	Bol033232	BraA04g020510.3C	WJ_TRINITY_DN19216_c1_g4	4.26748	Chloroplast-targeted copper chaperone protein
AT3G20970	AR_TRINITY_DN11987_c0_g1	BJ_TRINITY_DN18339_c1_g1	GSBRNA2T00009252001	Bol038429	BraA05g026120.3C	WJ_TRINITY_DN26347_c0_g1	6.8987	NFU domain protein 4
AT5G39600	AR_TRINITY_DN12016_c0_g1	BJ_TRINITY_DN12160_c0_g1	GSBRNA2T00114311001	Bol012154	BraA04g012000.3C	WJ_TRINITY_DN19431_c0_g1	5.31728	Protein of Unknown Function
AT4G22570	AR_TRINITY_DN12036_c0_g2	BJ_TRINITY_DN22658_c2_g1	GSBRNA2T00106829001	Bol042039	BraA03g050250.3C	WJ_TRINITY_DN17346_c0_g1	3.43292	adenine phosphoribosyl transferase 3
AT3G15810	AR_TRINITY_DN12066_c1_g1	BJ_TRINITY_DN12992_c2_g1	GSBRNA2T00023635001	Bol023016	BraA03g037160.3C	WJ_TRINITY_DN19948_c0_g1	4.78966	Protein of unknown function (DUF567)
AT3G60440	AR_TRINITY_DN12134_c0_g4	BJ_TRINITY_DN15241_c1_g2	GSBRNA2T00020420001	Bol037564	BraA04g001810.3C	WJ_TRINITY_DN22007_c3_g1	4.5065	Phosphoglycerate mutase family protein
AT1G44760	AR_TRINITY_DN12206_c2_g1	BJ_TRINITY_DN9809_c0_g1	GSBRNA2T00085007001	Bol045209	BraA10g007620.3C	WJ_TRINITY_DN15261_c1_g1	7.28742	Adenine nucleotide alpha hydrolases-like superfamily protein
AT2G43465	AR_TRINITY_DN12281_c0_g1	BJ_TRINITY_DN12687_c0_g1	GSBRNA2T00132662001	Bol030003	BraA05g003590.3C	WJ_TRINITY_DN19800_c0_g1	3.19834	RNA-binding ASCH domain protein
AT4G26470	AR_TRINITY_DN12293_c1_g2	BJ_TRINITY_DN21932_c1_g1	GSBRNA2T00055664001	Bol039637	BraA01g017200.3C	WJ_TRINITY_DN27886_c3_g1	5.32422	Calcium-binding EF-hand family protein
AT1G23140	AR_TRINITY_DN12324_c0_g1	BJ_TRINITY_DN7993_c1_g1	GSBRNA2T00014870001	Bol023505	BraA09g040000.3C	WJ_TRINITY_DN13135_c0_g1	4.95327	Calcium-dependent lipid-binding (CaLB domain) family protein
AT5G13400	AR_TRINITY_DN12405_c0_g1	BJ_TRINITY_DN22777_c5_g5	GSBRNA2T00143387001	Bol004280	BraA02g004850.3C	WJ_TRINITY_DN15712_c0_g1	5.72626	Major facilitator superfamily protein
AT3G02820	AR_TRINITY_DN12464_c0_g1	BJ_TRINITY_DN6229_c0_g1	GSBRNA2T00003634001	Bol000954	BraA05g041460.3C	WJ_TRINITY_DN15752_c0_g1	36.293	zinc knuckle (CCHC-type) family protein
AT4G04880	AR_TRINITY_DN12479_c0_g1	BJ_TRINITY_DN17238_c0_g1	GSBRNA2T00094477001	Bol032668	BraA09g025480.3C	WJ_TRINITY_DN21145_c0_g1	8.52259	adenosine/AMP deaminase family protein
AT1G54680	AR_TRINITY_DN12601_c0_g1	BJ_TRINITY_DN9835_c0_g1	GSBRNA2T00089376001	Bol026947	BraA01g026510.3C	WJ_TRINITY_DN22110_c0_g1	55.4147	Protein of Unknown Function
AT1G54570	AR_TRINITY_DN12680_c1_g1	BJ_TRINITY_DN18703_c0_g1	GSBRNA2T00074616001	Bol035329	BraA09g019050.3C	WJ_TRINITY_DN21844_c0_g2	5.37257	Esterase/lipase/thioesterase family protein
AT4G15415	AR_TRINITY_DN12761_c0_g1	BJ_TRINITY_DN20002_c0_g1	GSBRNA2T00021301001	Bol042777	BraA01g021340.3C	WJ_TRINITY_DN26047_c1_g1	26.918	Protein phosphatase 2A regulatory B subunit family protein
AT3G01980	AR_TRINITY_DN12781_c0_g1	BJ_TRINITY_DN17197_c0_g1	GSBRNA2T00114196001	Bol035084	BraA08g001870.3C	WJ_TRINITY_DN19788_c0_g1	4.34332	NAD(P)-binding Rossmann-fold superfamily protein
AT5G47890	AR_TRINITY_DN12803_c0_g1	BJ_TRINITY_DN11866_c0_g1	GSBRNA2T00144459001	Bol043070	BraA06g035930.3C	WJ_TRINITY_DN15907_c0_g1	7.11487	NADH-ubiquinone oxidoreductase B8 subunit, putative
AT3G57190	AR_TRINITY_DN12803_c1_g1	BJ_TRINITY_DN11858_c0_g2	GSBRNA2T00122007001	Bol045486	BraA09g047850.3C	WJ_TRINITY_DN20225_c0_g2	4.02348	peptide chain release factor, putative
AT5G49960	AR_TRINITY_DN12828_c0_g1	BJ_TRINITY_DN17263_c0_g1	GSBRNA2T00090905001	Bol045306	BraA02g016330.3C	WJ_TRINITY_DN23526_c0_g1	3.81432	Protein of Unknown Function
AT1G59960	AR_TRINITY_DN12929_c0_g2	BJ_TRINITY_DN9455_c0_g1	GSBRNA2T00132698001	Bol001029	BraA09g017490.3C	WJ_TRINITY_DN23394_c0_g4	63.8738	NAD(P)-linked oxidoreductase superfamily protein
AT1G80860	AR_TRINITY_DN12975_c0_g1	BJ_TRINITY_DN8705_c0_g1	GSBRNA2T00060583001	Bol040535	BraA02g025500.3C	WJ_TRINITY_DN16965_c0_g7	16.7944	phospholipid N-methyltransferase
AT5G63640	AR_TRINITY_DN12994_c2_g1	BJ_TRINITY_DN19240_c0_g2	GSBRNA2T00073152001	Bol003050	BraA06g027100.3C	WJ_TRINITY_DN25287_c0_g1	4.99536	ENTH/VHS/GAT family protein
AT1G71696	AR_TRINITY_DN13043_c0_g2	BJ_TRINITY_DN18562_c0_g1	GSBRNA2T00116499001	Bol034953	BraA02g020320.3C	WJ_TRINITY_DN20837_c1_g1	4.64753	carboxypeptidase D, putative
AT1G18170	AR_TRINITY_DN13077_c0_g3	BJ_TRINITY_DN19330_c1_g1	GSBRNA2T00016216001	Bol009736	BraA09g057370.3C	WJ_TRINITY_DN24780_c0_g1	11.3934	FKBP-like peptidyl-prolyl cis-trans isomerase family protein
AT2G46540	AR_TRINITY_DN13199_c0_g1	BJ_TRINITY_DN17939_c0_g1	GSBRNA2T00132906001	Bol004922	BraA05g001280.3C	WJ_TRINITY_DN16311_c0_g2	30.0715	Protein of Unknown Function
AT5G63000	AR_TRINITY_DN13247_c0_g1	BJ_TRINITY_DN11365_c1_g3	GSBRNA2T00109939001	Bol019410	BraA06g026640.3C	WJ_TRINITY_DN27365_c2_g2	3.43748	Mitochondrial import inner membrane translocase subunit Tim17/Tim22/Tim23 family protein
AT5G02580	AR_TRINITY_DN13254_c0_g2	BJ_TRINITY_DN13326_c0_g2	GSBRNA2T00049238001	Bol015284	BraA03g000780.3C	WJ_TRINITY_DN24610_c0_g1	11.0974	Plant protein 1589 of unknown function
AT1G45207	AR_TRINITY_DN13491_c2_g1	BJ_TRINITY_DN14729_c3_g1	GSBRNA2T00095039001	Bol037043	BraA08g005560.3C	WJ_TRINITY_DN17791_c0_g1	7.03978	Remorin family protein
AT1G05410	AR_TRINITY_DN13520_c0_g1	BJ_TRINITY_DN12444_c2_g1	GSBRNA2T00087098001	Bol040986	BraA10g004240.3C	WJ_TRINITY_DN25314_c1_g1	7.71615	Protein of unknown function (DUF1423)
AT3G57090	AR_TRINITY_DN13530_c0_g1	BJ_TRINITY_DN14026_c0_g2	GSBRNA2T00122018001	Bol045480	BraA09g047780.3C	WJ_TRINITY_DN20618_c1_g1	3.68713	Tetratricopeptide repeat (TPR)-like superfamily protein
AT3G29075	AR_TRINITY_DN13581_c2_g2	BJ_TRINITY_DN12647_c0_g1	GSBRNA2T00144519001	Bol043007	BraA06g036580.3C	WJ_TRINITY_DN17012_c1_g1	82.8492	glycine-rich protein
AT5G44280	AR_TRINITY_DN13592_c0_g1	BJ_TRINITY_DN7487_c1_g1	GSBRNA2T00092203001	Bol012840	BraA06g043200.3C	WJ_TRINITY_DN19903_c1_g3	70.501	RING 1A
AT3G15240	AR_TRINITY_DN13641_c2_g1	BJ_TRINITY_DN14332_c1_g1	GSBRNA2T00104874001	Bol011131	BraA05g031930.3C	WJ_TRINITY_DN15526_c3_g3	4.78134	Serine/threonine-protein kinase WNK (With No Lysine)-related
AT4G15955	AR_TRINITY_DN13722_c0_g1	BJ_TRINITY_DN10138_c0_g2	GSBRNA2T00151186001	Bol037217	BraA03g046600.3C	WJ_TRINITY_DN16263_c0_g2	14.4255	alpha/beta-Hydrolases superfamily protein
AT1G30480	AR_TRINITY_DN13801_c4_g1	BJ_TRINITY_DN17457_c1_g2	GSBRNA2T00150822001	Bol016103	BraA08g023220.3C	WJ_TRINITY_DN18163_c1_g1	2.5108	D111/G-patch domain-containing protein
AT3G52120	AR_TRINITY_DN13848_c0_g2	BJ_TRINITY_DN18342_c0_g1	GSBRNA2T00129352001	Bol025021	BraA09g043310.3C	WJ_TRINITY_DN25686_c0_g2	5.79345	SWAP (Suppressor-of-White-APricot)/surp domain-containing protein / D111/G-patch domain-containing protein
AT2G39050	AR_TRINITY_DN13868_c3_g1	BJ_TRINITY_DN11942_c1_g1	GSBRNA2T00124791001	Bol020405	BraA03g020670.3C	WJ_TRINITY_DN19466_c1_g1	10.7984	hydroxyproline-rich glycoprotein family protein
AT1G22600	AR_TRINITY_DN13876_c2_g2	BJ_TRINITY_DN14085_c2_g1	GSBRNA2T00033126001	Bol012339	BraA07g014570.3C	WJ_TRINITY_DN14834_c0_g1	84.7739	Late embryogenesis abundant protein (LEA) family protein
AT3G05070	AR_TRINITY_DN13883_c0_g1	BJ_TRINITY_DN9447_c2_g1	GSBRNA2T00038606001	Bol003155	BraA05g040100.3C	WJ_TRINITY_DN13259_c0_g1	11.8377	Protein of Unknown Function
AT5G14280	AR_TRINITY_DN13920_c2_g1	BJ_TRINITY_DN17821_c0_g1	GSBRNA2T00135606001	Bol043370	BraA10g024740.3C	WJ_TRINITY_DN25052_c1_g6	5.78017	DNA-binding storekeeper protein-related
AT1G73740	AR_TRINITY_DN13928_c0_g1	BJ_TRINITY_DN14175_c1_g1	GSBRNA2T00028231001	Bol026237	BraA07g037770.3C	WJ_TRINITY_DN19034_c0_g1	33.2152	UDP-Glycosyltransferase superfamily protein
AT1G67410	AR_TRINITY_DN13962_c0_g1	BJ_TRINITY_DN17425_c1_g1	GSBRNA2T00070161001	Bol045119	BraA02g017650.3C	WJ_TRINITY_DN15880_c0_g1	2.49325	Exostosin family protein
AT1G20770	AR_TRINITY_DN13970_c1_g1	BJ_TRINITY_DN11588_c0_g1	GSBRNA2T00112329001	Bol025461	BraA07g015560.3C	WJ_TRINITY_DN18167_c1_g1	3.52266	Protein of Unknown Function
AT3G08710	AR_TRINITY_DN13999_c1_g2	BJ_TRINITY_DN5710_c0_g1	GSBRNA2T00111668001	Bol033887	BraA03g034190.3C	WJ_TRINITY_DN16649_c0_g1	6.72731	thioredoxin H-type 9
AT5G04520	AR_TRINITY_DN14019_c0_g2	BJ_TRINITY_DN16421_c0_g1	GSBRNA2T00049332001	Bol015367	BraA03g001620.3C	WJ_TRINITY_DN17106_c0_g2	30.5885	Protein of unknown function DUF455
AT4G28020	AR_TRINITY_DN14051_c0_g1	BJ_TRINITY_DN10311_c0_g3	GSBRNA2T00078841001	Bol021152	BraA08g019200.3C	WJ_TRINITY_DN19696_c1_g1	4.44081	Protein of Unknown Function
AT1G55370	AR_TRINITY_DN14098_c0_g3	BJ_TRINITY_DN13526_c0_g1	GSBRNA2T00095787001	Bol039034	BraA06g000570.3C	WJ_TRINITY_DN17524_c0_g1	6.25893	NDH-dependent cyclic electron flow 5
AT1G03055	AR_TRINITY_DN14114_c0_g2	BJ_TRINITY_DN8797_c0_g1	GSBRNA2T00052473001	Bol018398	BraA09g065400.3C	WJ_TRINITY_DN15306_c0_g1	13.456	Protein of Unknown Function
AT3G47940	AR_TRINITY_DN14130_c0_g1	BJ_TRINITY_DN16324_c2_g1	GSBRNA2T00063054001	Bol024926	BraA06g019060.3C	WJ_TRINITY_DN19061_c0_g1	7.45756	DNAJ heat shock family protein
AT4G24930	AR_TRINITY_DN14173_c0_g1	BJ_TRINITY_DN15311_c0_g1	GSBRNA2T00056365001	Bol039474	BraA01g015630.3C	WJ_TRINITY_DN24694_c1_g1	7.40105	thylakoid lumenal 17.9 kDa protein, chloroplast
AT3G52880	AR_TRINITY_DN14186_c0_g2	BJ_TRINITY_DN17653_c0_g2	GSBRNA2T00129427001	Bol036322	BraA09g043930.3C	WJ_TRINITY_DN21733_c0_g1	4.71285	monodehydroascorbate reductase 1
AT4G27410	AR_TRINITY_DN14202_c1_g1	BJ_TRINITY_DN14136_c2_g1	GSBRNA2T00044271001	Bol013064	BraA03g053670.3C	WJ_TRINITY_DN20708_c1_g1	8.21295	NAC (No Apical Meristem) domain transcriptional regulator superfamily protein
AT1G36320	AR_TRINITY_DN14213_c0_g1	BJ_TRINITY_DN12082_c0_g1	GSBRNA2T00073857001	Bol009439	BraA08g007720.3C	WJ_TRINITY_DN19358_c1_g1	17.3848	Protein of Unknown Function
AT3G09540	AR_TRINITY_DN14278_c0_g1	BJ_TRINITY_DN15493_c0_g1	GSBRNA2T00080691001	Bol011317	BraA05g036980.3C	WJ_TRINITY_DN20535_c0_g1	13.2532	Pectin lyase-like superfamily protein
AT1G80850	AR_TRINITY_DN14363_c0_g1	BJ_TRINITY_DN15034_c0_g1	GSBRNA2T00146316001	Bol038568	BraA07g042690.3C	WJ_TRINITY_DN19850_c5_g1	6.9492	DNA glycosylase superfamily protein
AT3G17365	AR_TRINITY_DN14369_c0_g1	BJ_TRINITY_DN19664_c0_g1	GSBRNA2T00137493001	Bol009287	BraA03g037880.3C	WJ_TRINITY_DN16626_c0_g2	5.38297	S-adenosyl-L-methionine-dependent methyltransferases superfamily protein
AT2G16710	AR_TRINITY_DN14404_c0_g1	BJ_TRINITY_DN16391_c1_g1	GSBRNA2T00113665001	Bol042673	BraA03g043260.3C	WJ_TRINITY_DN19791_c0_g5	11.506	Iron-sulphur cluster biosynthesis family protein
AT1G06910	AR_TRINITY_DN14417_c0_g1	BJ_TRINITY_DN18370_c1_g1	GSBRNA2T00122154001	Bol004140	BraA09g063640.3C	WJ_TRINITY_DN16581_c0_g1	58.9001	TRF-like 7
AT2G41870	AR_TRINITY_DN14436_c0_g1	BJ_TRINITY_DN14760_c0_g2	GSBRNA2T00132759001	Bol004870	BraA05g002550.3C	WJ_TRINITY_DN20673_c2_g1	5.15381	Remorin family protein
AT3G46580	AR_TRINITY_DN14438_c0_g3	BJ_TRINITY_DN11436_c0_g4	GSBRNA2T00148747001	Bol018769	BraA03g011360.3C	WJ_TRINITY_DN21923_c0_g2	3.27192	methyl-CPG-binding domain protein 5
AT3G18970	AR_TRINITY_DN14515_c0_g1	BJ_TRINITY_DN14207_c1_g1	GSBRNA2T00154016001	Bol000541	BraA05g028320.3C	WJ_TRINITY_DN19489_c1_g1	4.246	mitochondrial editing factor 20
AT3G01800	AR_TRINITY_DN14611_c1_g3	BJ_TRINITY_DN8124_c2_g1	GSBRNA2T00112112001	Bol010734	BraA03g030280.3C	WJ_TRINITY_DN20578_c0_g1	31.0099	Ribosome recycling factor
AT1G75360	AR_TRINITY_DN14613_c0_g1	BJ_TRINITY_DN5884_c0_g2	GSBRNA2T00036371001	Bol039327	BraA02g022720.3C	WJ_TRINITY_DN12142_c0_g1	3.20101	Protein of Unknown Function
AT2G30330	AR_TRINITY_DN14748_c1_g2	BJ_TRINITY_DN13128_c1_g1	GSBRNA2T00142158001	Bol001840	BraA03g016160.3C	WJ_TRINITY_DN19244_c0_g1	5.7225	GCN5L1 family protein
AT3G58130	AR_TRINITY_DN14775_c0_g1	BJ_TRINITY_DN14628_c1_g1	GSBRNA2T00098908001	Bol007070	BraA07g023270.3C	WJ_TRINITY_DN21767_c0_g1	3.0237	N-acetylglucosaminylphosphatidylinositol de-N-acetylase family protein
AT1G02140	AR_TRINITY_DN14784_c2_g1	BJ_TRINITY_DN12114_c0_g1	GSBRNA2T00150588001	Bol003992	BraA10g000040.3C	WJ_TRINITY_DN20392_c0_g2	6.66992	mago nashi family protein
AT4G34215	AR_TRINITY_DN14821_c0_g1	BJ_TRINITY_DN15097_c0_g2	GSBRNA2T00121297001	Bol013642	BraA01g004060.3C	WJ_TRINITY_DN15270_c0_g1	7.74583	Domain of unknown function (DUF303)
AT1G10522	AR_TRINITY_DN14842_c2_g1	BJ_TRINITY_DN18169_c0_g2	GSBRNA2T00156072001	Bol036719	BraA06g007400.3C	WJ_TRINITY_DN20827_c0_g1	3.34633	Protein of Unknown Function
AT5G23280	AR_TRINITY_DN14903_c0_g1	BJ_TRINITY_DN21071_c1_g1	GSBRNA2T00147414001	Bol017092	BraA06g030710.3C	WJ_TRINITY_DN20521_c1_g2	9.21391	TCP family transcription factor
AT1G65230	AR_TRINITY_DN14963_c0_g2	BJ_TRINITY_DN11096_c2_g1	GSBRNA2T00090935001	Bol045320	BraA02g016570.3C	WJ_TRINITY_DN17373_c0_g4	5.08036	Uncharacterized conserved protein (DUF2358)
AT5G18120	AR_TRINITY_DN14986_c0_g1	BJ_TRINITY_DN16162_c0_g1	GSBRNA2T00065935001	Bol034479	BraA10g021970.3C	WJ_TRINITY_DN23245_c0_g1	29.265	APR-like 7
AT5G23720	AR_TRINITY_DN15042_c1_g3	BJ_TRINITY_DN18232_c0_g1	GSBRNA2T00147458001	Bol017132	BraA06g031130.3C	WJ_TRINITY_DN19349_c0_g2	9.66965	dual specificity protein phosphatase family protein
AT2G18250	AR_TRINITY_DN15066_c0_g3	BJ_TRINITY_DN19317_c1_g2	GSBRNA2T00083696001	Bol041497	BraA07g002470.3C	WJ_TRINITY_DN22159_c1_g2	13.8446	4-phosphopantetheine adenylyltransferase
AT3G18230	AR_TRINITY_DN15079_c0_g1	BJ_TRINITY_DN19082_c0_g2	GSBRNA2T00054472001	Bol030924	BraA01g034560.3C	WJ_TRINITY_DN25550_c0_g1	17.3245	Octicosapeptide/Phox/Bem1p family protein
AT5G42370	AR_TRINITY_DN15091_c0_g4	BJ_TRINITY_DN18294_c0_g2	GSBRNA2T00004170001	Bol035300	BraA09g019190.3C	WJ_TRINITY_DN19425_c0_g1	12.5365	Calcineurin-like metallo-phosphoesterase superfamily protein
AT1G48360	AR_TRINITY_DN15106_c1_g1	BJ_TRINITY_DN8844_c1_g1	GSBRNA2T00073761001	Bol021879	BraA08g004450.3C	WJ_TRINITY_DN22652_c0_g1	22.4913	zinc ion binding;nucleic acid binding;hydrolases, acting on acid anhydrides, in phosphorus-containing anhydrides
AT2G42280	AR_TRINITY_DN15118_c1_g1	BJ_TRINITY_DN19110_c0_g2	GSBRNA2T00088584001	Bol002674	BraA04g029740.3C	WJ_TRINITY_DN16745_c2_g1	5.51723	basic helix-loop-helix (bHLH) DNA-binding superfamily protein
AT5G44040	AR_TRINITY_DN15147_c0_g1	BJ_TRINITY_DN19352_c0_g4	GSBRNA2T00018783001	Bol012858	BraA06g043390.3C	WJ_TRINITY_DN22559_c0_g2	60.061	Protein of Unknown Function
AT3G12685	AR_TRINITY_DN15152_c0_g1	BJ_TRINITY_DN10892_c0_g2	GSBRNA2T00096967001	Bol007338	BraA01g038720.3C	WJ_TRINITY_DN16181_c0_g1	4.79287	Acid phosphatase/vanadium-dependent haloperoxidase-related protein
AT2G20890	AR_TRINITY_DN15168_c2_g1	BJ_TRINITY_DN22449_c3_g1	GSBRNA2T00078299001	Bol044805	BraA09g055960.3C	WJ_TRINITY_DN18208_c0_g1	2.6577	photosystem II reaction center PSB29 protein
AT4G02730	AR_TRINITY_DN15170_c0_g2	BJ_TRINITY_DN9522_c0_g1	GSBRNA2T00104329001	Bol016538	BraA02g027300.3C	WJ_TRINITY_DN15030_c0_g1	11.1769	Transducin/WD40 repeat-like superfamily protein
AT3G03220	AR_TRINITY_DN15181_c0_g1	BJ_TRINITY_DN11916_c0_g1	GSBRNA2T00076114001	Bol000846	BraA01g043750.3C	WJ_TRINITY_DN18840_c1_g1	7.44568	expansin A13
AT5G37160	AR_TRINITY_DN15191_c0_g3	BJ_TRINITY_DN19069_c0_g2	GSBRNA2T00114550001	Bol040236	BraA04g010200.3C	WJ_TRINITY_DN21029_c1_g2	4.34854	P-loop containing nucleoside triphosphate hydrolases superfamily protein
AT1G77420	AR_TRINITY_DN15228_c0_g1	BJ_TRINITY_DN10683_c0_g1	GSBRNA2T00065752001	Bol019022	BraA02g024070.3C	WJ_TRINITY_DN20566_c0_g1	9.95403	alpha/beta-Hydrolases superfamily protein
AT4G00690	AR_TRINITY_DN15282_c0_g3	BJ_TRINITY_DN10085_c1_g1	GSBRNA2T00037844001	Bol040267	BraA04g009830.3C	WJ_TRINITY_DN27817_c3_g4	17.707	UB-like protease 1B
AT3G45850	AR_TRINITY_DN15317_c0_g2	BJ_TRINITY_DN21352_c1_g1	GSBRNA2T00138404001	Bol003888	BraA01g025440.3C	WJ_TRINITY_DN21787_c0_g1	36.5336	P-loop containing nucleoside triphosphate hydrolases superfamily protein
AT2G23430	AR_TRINITY_DN15406_c3_g1	BJ_TRINITY_DN19362_c1_g1	GSBRNA2T00083227001	Bol045805	BraA09g054240.3C	WJ_TRINITY_DN26127_c0_g2	3.54396	Cyclin-dependent kinase inhibitor family protein
AT1G18070	AR_TRINITY_DN15455_c1_g1	BJ_TRINITY_DN22655_c6_g1	GSBRNA2T00034847001	Bol030805	BraA06g013780.3C	WJ_TRINITY_DN22816_c0_g1	4.72146	Translation elongation factor EF1A/initiation factor IF2gamma family protein
AT1G78180	AR_TRINITY_DN15474_c1_g3	BJ_TRINITY_DN14419_c0_g2	GSBRNA2T00099245001	Bol003693	BraA07g026710.3C	WJ_TRINITY_DN21890_c3_g1	40.864	Mitochondrial substrate carrier family protein
AT1G55040	AR_TRINITY_DN15482_c0_g1	BJ_TRINITY_DN20770_c0_g1	GSBRNA2T00073446001	Bol035348	BraA09g018870.3C	WJ_TRINITY_DN22398_c2_g3	12.1144	zinc finger (Ran-binding) family protein
AT3G26440	AR_TRINITY_DN15552_c0_g1	BJ_TRINITY_DN18871_c0_g2	GSBRNA2T00078049001	Bol042812	BraA06g038320.3C	WJ_TRINITY_DN18165_c0_g1	24.7708	Protein of unknown function (DUF707)
AT5G61270	AR_TRINITY_DN15584_c0_g1	BJ_TRINITY_DN22045_c0_g1	GSBRNA2T00113560001	Bol017031	BraA03g044270.3C	WJ_TRINITY_DN18098_c2_g2	7.87035	phytochrome-interacting factor7
AT2G25100	AR_TRINITY_DN15627_c1_g1	BJ_TRINITY_DN14728_c2_g1	GSBRNA2T00080473001	Bol014773	BraA04g018560.3C	WJ_TRINITY_DN21651_c1_g1	5.12226	Polynucleotidyl transferase, ribonuclease H-like superfamily protein
AT3G25900	AR_TRINITY_DN15633_c0_g1	BJ_TRINITY_DN11961_c0_g1	GSBRNA2T00078007001	Bol042769	BraA06g038600.3C	WJ_TRINITY_DN15428_c0_g1	27.9317	Homocysteine S-methyltransferase family protein
AT5G14090	AR_TRINITY_DN15707_c0_g3	BJ_TRINITY_DN16462_c1_g4	GSBRNA2T00129965001	Bol034270	BraA03g006120.3C	WJ_TRINITY_DN25589_c0_g2	11.2663	Protein of Unknown Function
AT5G33280	AR_TRINITY_DN15746_c1_g1	BJ_TRINITY_DN16409_c2_g2	GSBRNA2T00087644001	Bol027031	BraA08g009470.3C	WJ_TRINITY_DN23077_c0_g1	6.03951	Voltage-gated chloride channel family protein
AT1G66480	AR_TRINITY_DN15747_c0_g3	BJ_TRINITY_DN15960_c1_g1	GSBRNA2T00102201001	Bol012522	BraA07g032160.3C	WJ_TRINITY_DN15433_c0_g3	11.5698	plastid movement impaired 2
AT5G66090	AR_TRINITY_DN15845_c0_g1	BJ_TRINITY_DN17141_c3_g1	GSBRNA2T00016403001	Bol000636	BraA02g045820.3C	WJ_TRINITY_DN20097_c2_g1	4.25498	Protein of Unknown Function
AT4G26670	AR_TRINITY_DN15882_c0_g2	BJ_TRINITY_DN10420_c0_g2	GSBRNA2T00149530001	Bol039664	BraA01g017420.3C	WJ_TRINITY_DN17841_c0_g2	7.66892	Mitochondrial import inner membrane translocase subunit Tim17/Tim22/Tim23 family protein
AT4G10130	AR_TRINITY_DN15899_c1_g1	BJ_TRINITY_DN15795_c1_g5	GSBRNA2T00145642001	Bol007713	BraA09g028280.3C	WJ_TRINITY_DN13868_c0_g1	7.66081	DNAJ heat shock N-terminal domain-containing protein
AT2G21070	AR_TRINITY_DN15937_c0_g1	BJ_TRINITY_DN14508_c0_g1	GSBRNA2T00090285001	Bol006746	BraA04g015340.3C	WJ_TRINITY_DN27652_c1_g1	8.67822	methyltransferases
AT3G62070	AR_TRINITY_DN15946_c1_g2	BJ_TRINITY_DN11447_c1_g2	GSBRNA2T00049461001	Bol044584	BraA09g051590.3C	WJ_TRINITY_DN21705_c0_g1	43.2912	Protein of Unknown Function
AT2G48020	AR_TRINITY_DN15949_c0_g1	BJ_TRINITY_DN18903_c0_g1	GSBRNA2T00112392001	Bol003297	BraA07g016340.3C	WJ_TRINITY_DN24938_c0_g2	58.6281	Major facilitator superfamily protein
AT5G51740	AR_TRINITY_DN15951_c0_g1	BJ_TRINITY_DN13356_c3_g1	GSBRNA2T00110210001	Bol029397	BraA10g010340.3C	WJ_TRINITY_DN19288_c0_g2	4.52193	Peptidase family M48 family protein
AT4G36090	AR_TRINITY_DN15968_c3_g1	BJ_TRINITY_DN14907_c0_g1	GSBRNA2T00121453001	Bol029024	BraA01g002530.3C	WJ_TRINITY_DN19863_c1_g1	3.66744	oxidoreductase, 2OG-Fe(II) oxygenase family protein
AT5G43280	AR_TRINITY_DN15982_c0_g2	BJ_TRINITY_DN9557_c0_g1	GSBRNA2T00053166001	Bol005637	BraA09g019690.3C	WJ_TRINITY_DN15792_c0_g1	94.206	delta(3,5),delta(2,4)-dienoyl-CoA isomerase 1
AT5G24340	AR_TRINITY_DN16219_c0_g2	BJ_TRINITY_DN15520_c3_g1	GSBRNA2T00037921001	Bol016462	BraA02g042200.3C	WJ_TRINITY_DN18754_c0_g1	2.78494	3'-5' exonuclease domain-containing protein
AT5G11280	AR_TRINITY_DN16232_c0_g2	BJ_TRINITY_DN11883_c0_g1	GSBRNA2T00135814001	Bol043587	BraA10g026860.3C	WJ_TRINITY_DN20095_c0_g1	15.0302	Protein of Unknown Function
AT2G41990	AR_TRINITY_DN16279_c2_g2	BJ_TRINITY_DN14193_c0_g1	GSBRNA2T00138722001	Bol015053	BraA03g025930.3C	WJ_TRINITY_DN27294_c1_g1	11.2661	Protein of Unknown Function
AT5G64380	AR_TRINITY_DN16302_c0_g1	BJ_TRINITY_DN21372_c0_g3	GSBRNA2T00023333001	Bol015860	BraA06g027840.3C	WJ_TRINITY_DN19936_c0_g1	10.4722	Inositol monophosphatase family protein
AT1G05060	AR_TRINITY_DN16343_c0_g1	BJ_TRINITY_DN10617_c0_g1	GSBRNA2T00156612001	Bol022223	BraA09g032640.3C	WJ_TRINITY_DN18596_c0_g1	19.713	Protein of Unknown Function
AT3G53350	AR_TRINITY_DN16384_c0_g1	BJ_TRINITY_DN16517_c3_g1	GSBRNA2T00129476001	Bol025114	BraA09g044320.3C	WJ_TRINITY_DN18841_c5_g1	65.4528	ROP interactive partner 4
AT5G03990	AR_TRINITY_DN16386_c0_g2	BJ_TRINITY_DN14969_c1_g1	GSBRNA2T00136411001	Bol019376	BraA10g032300.3C	WJ_TRINITY_DN24546_c0_g3	20.6646	Protein of Unknown Function
AT2G20740	AR_TRINITY_DN16391_c0_g3	BJ_TRINITY_DN15965_c0_g2	GSBRNA2T00050721001	Bol038777	BraA07g000120.3C	WJ_TRINITY_DN22413_c0_g3	5.39372	Tetraspanin family protein
AT5G26110	AR_TRINITY_DN16458_c1_g1	BJ_TRINITY_DN13996_c2_g1	GSBRNA2T00147686001	Bol022306	BraA06g033150.3C	WJ_TRINITY_DN25613_c0_g2	14.0792	Protein kinase superfamily protein
AT2G20920	AR_TRINITY_DN16511_c0_g1	BJ_TRINITY_DN11900_c0_g1	GSBRNA2T00138723001	Bol015051	BraA03g025910.3C	WJ_TRINITY_DN21996_c1_g1	3.24582	Protein of unknown function (DUF3353)
AT5G11270	AR_TRINITY_DN16546_c0_g1	BJ_TRINITY_DN12729_c2_g1	GSBRNA2T00135815001	Bol043588	BraA10g026870.3C	WJ_TRINITY_DN25632_c2_g2	3.13941	overexpressor of cationic peroxidase 3
AT1G27980	AR_TRINITY_DN16547_c0_g1	BJ_TRINITY_DN17139_c0_g1	GSBRNA2T00150637001	Bol008436	BraA08g024600.3C	WJ_TRINITY_DN27030_c0_g1	6.31204	dihydrosphingosine phosphate lyase
AT1G16520	AR_TRINITY_DN16563_c0_g1	BJ_TRINITY_DN14395_c1_g1	GSBRNA2T00055767001	Bol038234	BraA06g012500.3C	WJ_TRINITY_DN14373_c0_g1	5.01398	Protein of Unknown Function
AT1G54310	AR_TRINITY_DN16584_c0_g1	BJ_TRINITY_DN21015_c1_g1	GSBRNA2T00048350001	Bol002954	BraA05g025090.3C	WJ_TRINITY_DN27023_c0_g2	4.29228	S-adenosyl-L-methionine-dependent methyltransferases superfamily protein
AT3G20550	AR_TRINITY_DN16662_c0_g2	BJ_TRINITY_DN15042_c3_g1	GSBRNA2T00137342001	Bol026651	BraA03g039410.3C	WJ_TRINITY_DN22329_c0_g1	9.52665	SMAD/FHA domain-containing protein
AT1G22310	AR_TRINITY_DN16761_c1_g2	BJ_TRINITY_DN16362_c1_g1	GSBRNA2T00085926001	Bol041990	BraA07g014760.3C	WJ_TRINITY_DN17958_c0_g1	8.73824	methyl-CPG-binding domain 8
AT5G02470	AR_TRINITY_DN16806_c0_g2	BJ_TRINITY_DN20437_c1_g1	GSBRNA2T00069548001	Bol010109	BraA10g033160.3C	WJ_TRINITY_DN15810_c0_g1	6.5426	Transcription factor DP
AT2G44990	AR_TRINITY_DN16836_c0_g2	BJ_TRINITY_DN18873_c1_g1	GSBRNA2T00063225001	Bol021707	BraA04g030840.3C	WJ_TRINITY_DN24665_c2_g2	3.26692	carotenoid cleavage dioxygenase 7
AT2G46680	AR_TRINITY_DN16846_c1_g2	BJ_TRINITY_DN14198_c1_g1	GSBRNA2T00132920001	Bol004911	BraA05g001160.3C	WJ_TRINITY_DN18070_c0_g2	2.67918	homeobox 7
AT2G20720	AR_TRINITY_DN16908_c0_g1	BJ_TRINITY_DN17604_c0_g1	GSBRNA2T00050727001	Bol038775	BraA07g000140.3C	WJ_TRINITY_DN25249_c0_g1	8.35313	Pentatricopeptide repeat (PPR) superfamily protein
AT5G66860	AR_TRINITY_DN17106_c0_g2	BJ_TRINITY_DN11728_c0_g1	GSBRNA2T00112464001	Bol027207	BraA07g017060.3C	WJ_TRINITY_DN18980_c0_g1	3.88642	Ribosomal protein L25/Gln-tRNA synthetase, anti-codon-binding domain
AT2G14260	AR_TRINITY_DN17143_c1_g1	BJ_TRINITY_DN11774_c0_g1	GSBRNA2T00155056001	Bol042597	BraA03g042550.3C	WJ_TRINITY_DN27041_c1_g3	15.8481	proline iminopeptidase
AT1G63780	AR_TRINITY_DN17146_c1_g1	BJ_TRINITY_DN12792_c0_g1	GSBRNA2T00010750001	Bol022620	BraA09g015000.3C	WJ_TRINITY_DN19736_c0_g1	14.2405	Ribosomal RNA processing Brix domain protein
AT1G10700	AR_TRINITY_DN17187_c1_g1	BJ_TRINITY_DN15418_c0_g1	GSBRNA2T00105247001	Bol036700	BraA06g007610.3C	WJ_TRINITY_DN22495_c0_g1	5.89155	phosphoribosyl pyrophosphate (PRPP) synthase 3
AT5G38895	AR_TRINITY_DN17191_c2_g2	BJ_TRINITY_DN12960_c3_g1	GSBRNA2T00114387001	Bol040133	BraA04g011360.3C	WJ_TRINITY_DN27213_c0_g4	8.72337	RING/U-box superfamily protein
AT4G33460	AR_TRINITY_DN17198_c1_g1	BJ_TRINITY_DN16106_c0_g3	GSBRNA2T00121234001	Bol013582	BraA01g004610.3C	WJ_TRINITY_DN16476_c1_g2	4.48697	ABC transporter family protein
AT5G26040	AR_TRINITY_DN17255_c1_g1	BJ_TRINITY_DN14519_c0_g1	GSBRNA2T00147678001	Bol022311	BraA06g033090.3C	WJ_TRINITY_DN22002_c1_g1	19.08	histone deacetylase 2
AT3G25040	AR_TRINITY_DN17278_c0_g2	BJ_TRINITY_DN21853_c1_g1	GSBRNA2T00128203001	Bol028198	BraA07g008060.3C	WJ_TRINITY_DN19796_c0_g4	38.189	endoplasmic reticulum retention defective 2B
AT2G20630	AR_TRINITY_DN17322_c1_g1	BJ_TRINITY_DN14718_c1_g2	GSBRNA2T00078311001	Bol019672	BraA09g056090.3C	WJ_TRINITY_DN22968_c0_g3	8.31972	PP2C induced by AVRRPM1
AT1G03650	AR_TRINITY_DN17348_c0_g2	BJ_TRINITY_DN10691_c0_g2	GSBRNA2T00052487001	Bol018385	BraA09g065280.3C	WJ_TRINITY_DN13181_c0_g1	8.39251	Acyl-CoA N-acyltransferases (NAT) superfamily protein
AT5G11900	AR_TRINITY_DN17363_c0_g1	BJ_TRINITY_DN12736_c1_g1	GSBRNA2T00135754001	Bol043537	BraA10g026350.3C	WJ_TRINITY_DN20285_c0_g1	5.4941	Translation initiation factor SUI1 family protein
AT2G41680	AR_TRINITY_DN17377_c0_g1	BJ_TRINITY_DN21375_c1_g1	GSBRNA2T00132779001	Bol006939	BraA05g002370.3C	WJ_TRINITY_DN22563_c0_g1	6.85855	NADPH-dependent thioredoxin reductase C
AT3G61080	AR_TRINITY_DN17456_c1_g1	BJ_TRINITY_DN17284_c0_g1	GSBRNA2T00099049001	Bol003408	BraA07g024460.3C	WJ_TRINITY_DN22338_c1_g1	4.13885	Protein kinase superfamily protein
AT4G20870	AR_TRINITY_DN17463_c0_g1	BJ_TRINITY_DN9708_c1_g2	GSBRNA2T00131539001	Bol028366	BraA01g011640.3C	WJ_TRINITY_DN19933_c0_g3	9.22896	fatty acid hydroxylase 2
AT1G07840	AR_TRINITY_DN17469_c0_g1	BJ_TRINITY_DN17071_c0_g1	GSBRNA2T00156294001	Bol041162	BraA06g005110.3C	WJ_TRINITY_DN18529_c1_g1	3.70563	Sas10/Utp3/C1D family
AT4G14130	AR_TRINITY_DN17474_c0_g3	BJ_TRINITY_DN15754_c1_g1	GSBRNA2T00036960001	Bol027057	BraA08g009760.3C	WJ_TRINITY_DN22667_c0_g2	27.3011	xyloglucan endotransglucosylase/hydrolase 15
AT2G27285	AR_TRINITY_DN17521_c1_g1	BJ_TRINITY_DN12408_c0_g3	GSBRNA2T00045291001	Bol026439	BraA04g019670.3C	WJ_TRINITY_DN26582_c1_g1	3.52499	Coiled-coil domain-containing protein 55 (DUF2040)
AT3G53440	AR_TRINITY_DN17533_c0_g2	BJ_TRINITY_DN10416_c0_g1	GSBRNA2T00129485001	Bol025122	BraA09g044400.3C	WJ_TRINITY_DN16875_c0_g1	16.4101	Homeodomain-like superfamily protein
AT5G57280	AR_TRINITY_DN17552_c0_g1	BJ_TRINITY_DN19072_c0_g2	GSBRNA2T00148649001	Bol026041	BraA03g012500.3C	WJ_TRINITY_DN16348_c0_g1	12.8552	S-adenosyl-L-methionine-dependent methyltransferases superfamily protein
AT5G61670	AR_TRINITY_DN17580_c0_g1	BJ_TRINITY_DN10432_c0_g2	GSBRNA2T00094685001	Bol036294	BraA09g007080.3C	WJ_TRINITY_DN23601_c0_g1	3.02742	Protein of Unknown Function
AT3G07610	AR_TRINITY_DN17647_c0_g1	BJ_TRINITY_DN15756_c2_g1	GSBRNA2T00059504001	Bol007691	BraA05g038070.3C	WJ_TRINITY_DN23816_c0_g2	6.23284	Transcription factor jumonji (jmjC) domain-containing protein
AT1G70250	AR_TRINITY_DN17656_c4_g2	BJ_TRINITY_DN16786_c1_g9	GSBRNA2T00045119001	Bol021625	BraA04g030210.3C	WJ_TRINITY_DN20803_c0_g2	17.9737	receptor serine/threonine kinase, putative
AT5G51910	AR_TRINITY_DN17660_c0_g1	BJ_TRINITY_DN5930_c0_g2	GSBRNA2T00036925001	Bol045264	BraA02g015610.3C	WJ_TRINITY_DN22558_c1_g3	11.4093	TCP family transcription factor
AT1G15870	AR_TRINITY_DN17795_c0_g4	BJ_TRINITY_DN17767_c0_g2	GSBRNA2T00057910001	Bol038176	BraA06g011940.3C	WJ_TRINITY_DN21886_c0_g1	3.17349	Mitochondrial glycoprotein family protein
AT4G27520	AR_TRINITY_DN17868_c0_g1	BJ_TRINITY_DN15427_c0_g1	GSBRNA2T00149436001	Bol042339	BraA03g053740.3C	WJ_TRINITY_DN17489_c0_g2	16.0505	early nodulin-like protein 2
AT4G32480	AR_TRINITY_DN17873_c1_g1	BJ_TRINITY_DN22830_c1_g1	GSBRNA2T00044356001	Bol033524	BraA03g054350.3C	WJ_TRINITY_DN20080_c0_g1	12.5591	Protein of unknown function (DUF506)
AT5G27560	AR_TRINITY_DN17876_c0_g1	BJ_TRINITY_DN20943_c0_g1	GSBRNA2T00009463001	Bol032412	BraA09g005100.3C	WJ_TRINITY_DN21504_c0_g3	5.61159	Domain of unknown function (DUF1995)
AT2G39445	AR_TRINITY_DN17895_c4_g1	BJ_TRINITY_DN18964_c0_g1	GSBRNA2T00011033001	Bol016246	BraA05g006550.3C	WJ_TRINITY_DN18978_c0_g1	19.4845	Phosphatidylinositol N-acetylglucosaminyltransferase, GPI19/PIG-P subunit
AT4G34340	AR_TRINITY_DN17971_c0_g3	BJ_TRINITY_DN9171_c0_g1	GSBRNA2T00121311001	Bol013656	BraA01g003920.3C	WJ_TRINITY_DN17905_c0_g1	9.87503	TBP-associated factor 8
AT2G44860	AR_TRINITY_DN17980_c0_g1	BJ_TRINITY_DN14558_c0_g1	GSBRNA2T00098564001	Bol012915	BraA07g020160.3C	WJ_TRINITY_DN19108_c0_g1	93.6863	Ribosomal protein L24e family protein
AT5G13120	AR_TRINITY_DN17985_c0_g1	BJ_TRINITY_DN12506_c0_g1	GSBRNA2T00129908001	Bol034218	BraA03g005590.3C	WJ_TRINITY_DN18219_c0_g1	98.4836	cyclophilin 20-2
AT3G02920	AR_TRINITY_DN18018_c0_g1	BJ_TRINITY_DN7848_c0_g1	GSBRNA2T00024840001	Bol003788	BraA01g043980.3C	WJ_TRINITY_DN13334_c0_g1	16.9813	Replication protein A, subunit RPA32
AT1G64355	AR_TRINITY_DN18026_c2_g2	BJ_TRINITY_DN17596_c2_g1	GSBRNA2T00056489001	Bol021021	BraA09g013800.3C	WJ_TRINITY_DN19279_c0_g1	58.1291	Protein of Unknown Function
AT1G72100	AR_TRINITY_DN18028_c0_g1	BJ_TRINITY_DN14085_c2_g3	GSBRNA2T00116448001	Bol034912	BraA02g020700.3C	WJ_TRINITY_DN18956_c0_g1	5.59013	late embryogenesis abundant domain-containing protein / LEA domain-containing protein
AT1G01160	AR_TRINITY_DN18051_c0_g4	BJ_TRINITY_DN15376_c1_g1	GSBRNA2T00052407001	Bol018449	BraA09g066010.3C	WJ_TRINITY_DN25735_c0_g1	6.9677	GRF1-interacting factor 2
AT5G64230	AR_TRINITY_DN18100_c0_g1	BJ_TRINITY_DN20389_c0_g1	GSBRNA2T00047514001	Bol020770	BraA02g044480.3C	WJ_TRINITY_DN22639_c5_g1	5.66019	Protein of Unknown Function
AT5G01260	AR_TRINITY_DN18100_c1_g1	BJ_TRINITY_DN10340_c0_g1	GSBRNA2T00049227001	Bol005695	BraAnng006020.3C	WJ_TRINITY_DN23653_c2_g2	6.89237	Carbohydrate-binding-like fold
AT1G29820	AR_TRINITY_DN18124_c0_g1	BJ_TRINITY_DN14953_c0_g1	GSBRNA2T00150773001	Bol008549	BraA08g023670.3C	WJ_TRINITY_DN22315_c1_g1	6.47845	Magnesium transporter CorA-like family protein
AT1G77320	AR_TRINITY_DN18163_c0_g2	BJ_TRINITY_DN18451_c1_g1	GSBRNA2T00146517001	Bol027562	BraA07g040760.3C	WJ_TRINITY_DN24647_c0_g1	5.75341	transcription coactivators
AT5G40530	AR_TRINITY_DN18171_c0_g3	BJ_TRINITY_DN15026_c0_g1	GSBRNA2T00075067001	Bol012921	BraA04g013150.3C	WJ_TRINITY_DN21336_c3_g2	18.7991	S-adenosyl-L-methionine-dependent methyltransferases superfamily protein
AT5G51545	AR_TRINITY_DN18203_c0_g5	BJ_TRINITY_DN8097_c0_g2	GSBRNA2T00066712001	Bol028084	BraA03g015410.3C	WJ_TRINITY_DN15214_c0_g2	17.4742	low psii accumulation2
AT5G67170	AR_TRINITY_DN18207_c2_g1	BJ_TRINITY_DN16254_c1_g1	GSBRNA2T00005702001	Bol019236	BraA09g009140.3C	WJ_TRINITY_DN23974_c0_g2	34.2015	SEC-C motif-containing protein / OTU-like cysteine protease family protein
AT3G50430	AR_TRINITY_DN18251_c0_g1	BJ_TRINITY_DN20891_c0_g1	GSBRNA2T00138647001	Bol030850	BraA01g023050.3C	WJ_TRINITY_DN23031_c0_g1	4.97289	Protein of Unknown Function
AT3G09970	AR_TRINITY_DN18280_c0_g1	BJ_TRINITY_DN13760_c0_g1	GSBRNA2T00028248001	Bol011352	BraA05g036650.3C	WJ_TRINITY_DN24479_c1_g1	12.2331	Calcineurin-like metallo-phosphoesterase superfamily protein
AT2G06025	AR_TRINITY_DN18285_c2_g2	BJ_TRINITY_DN20574_c1_g2	GSBRNA2T00054292001	Bol015961	BraA07g006870.3C	WJ_TRINITY_DN23792_c0_g2	4.25886	Acyl-CoA N-acyltransferases (NAT) superfamily protein
AT1G58180	AR_TRINITY_DN18303_c0_g1	BJ_TRINITY_DN9264_c0_g1	GSBRNA2T00024214001	Bol036521	BraA01g027230.3C	WJ_TRINITY_DN24433_c1_g1	8.24521	beta carbonic anhydrase 6
AT1G19130	AR_TRINITY_DN18432_c0_g2	BJ_TRINITY_DN15941_c0_g1	GSBRNA2T00102891001	Bol013167	BraA08g028370.3C	WJ_TRINITY_DN22197_c2_g1	12.7298	Protein of Unknown Function
AT5G16630	AR_TRINITY_DN18443_c0_g1	BJ_TRINITY_DN18383_c0_g1	GSBRNA2T00143198001	Bol021297	BraA02g006590.3C	WJ_TRINITY_DN22054_c0_g4	5.3394	DNA repair protein Rad4 family
AT5G16180	AR_TRINITY_DN18565_c0_g1	BJ_TRINITY_DN18998_c0_g1	GSBRNA2T00143220001	Bol021272	BraA02g006380.3C	WJ_TRINITY_DN20820_c0_g1	13.7815	ortholog of maize chloroplast splicing factor CRS1
AT1G23740	AR_TRINITY_DN18650_c0_g1	BJ_TRINITY_DN8997_c0_g1	GSBRNA2T00034001001	Bol005763	BraA09g039510.3C	WJ_TRINITY_DN19860_c0_g5	4.64576	Oxidoreductase, zinc-binding dehydrogenase family protein
AT3G21600	AR_TRINITY_DN18681_c0_g2	BJ_TRINITY_DN15100_c0_g1	GSBRNA2T00066322001	Bol038349	BraA05g025530.3C	WJ_TRINITY_DN20637_c2_g2	6.59881	Senescence/dehydration-associated protein-related
AT4G01280	AR_TRINITY_DN18691_c2_g1	BJ_TRINITY_DN15377_c1_g1	GSBRNA2T00091220001	Bol011483	BraA09g000310.3C	WJ_TRINITY_DN23323_c0_g2	25.7151	Homeodomain-like superfamily protein
AT5G66180	AR_TRINITY_DN18692_c0_g1	BJ_TRINITY_DN15271_c1_g1	GSBRNA2T00016401001	Bol000639	BraA02g045800.3C	WJ_TRINITY_DN26057_c1_g2	14.3186	S-adenosyl-L-methionine-dependent methyltransferases superfamily protein
AT5G52030	AR_TRINITY_DN18756_c1_g1	BJ_TRINITY_DN16582_c0_g1	GSBRNA2T00036911001	Bol044989	BraA02g015550.3C	WJ_TRINITY_DN18918_c0_g1	5.31498	TraB family protein
AT1G72990	AR_TRINITY_DN18814_c0_g1	BJ_TRINITY_DN18213_c2_g1	GSBRNA2T00099527001	Bol040034	BraA07g028960.3C	WJ_TRINITY_DN22945_c0_g2	5.79659	beta-galactosidase 17
AT4G08150	AR_TRINITY_DN18817_c2_g1	BJ_TRINITY_DN14868_c2_g1	GSBRNA2T00138671001	Bol015104	BraA03g026450.3C	WJ_TRINITY_DN25386_c2_g3	5.01756	KNOTTED-like from Arabidopsis thaliana
AT2G44510	AR_TRINITY_DN18826_c0_g1	BJ_TRINITY_DN12180_c1_g3	GSBRNA2T00045180001	Bol021682	BraA04g031080.3C	WJ_TRINITY_DN19246_c0_g1	8.80463	CDK inhibitor P21 binding protein
AT5G44000	AR_TRINITY_DN18927_c0_g1	BJ_TRINITY_DN8543_c0_g1	GSBRNA2T00018789001	Bol001864	BraA06g043430.3C	WJ_TRINITY_DN21475_c1_g1	5.74213	Glutathione S-transferase family protein
AT2G32520	AR_TRINITY_DN18934_c1_g1	BJ_TRINITY_DN12618_c1_g1	GSBRNA2T00006429001	Bol006394	BraA04g023350.3C	WJ_TRINITY_DN19981_c0_g2	7.18712	alpha/beta-Hydrolases superfamily protein
AT1G71860	AR_TRINITY_DN18967_c0_g1	BJ_TRINITY_DN14313_c0_g1	GSBRNA2T00102505001	Bol003497	BraA07g036310.3C	WJ_TRINITY_DN23570_c1_g1	2.91515	protein tyrosine phosphatase 1
AT1G35720	AR_TRINITY_DN18989_c5_g1	BJ_TRINITY_DN17769_c0_g1	GSBRNA2T00063312001	Bol031959	BraA05g021620.3C	WJ_TRINITY_DN27881_c0_g1	74.7671	annexin 1
AT5G58130	AR_TRINITY_DN19003_c0_g1	BJ_TRINITY_DN13559_c0_g1	GSBRNA2T00037498001	Bol016941	BraA10g016130.3C	WJ_TRINITY_DN16171_c0_g1	4.22488	RNA-binding (RRM/RBD/RNP motifs) family protein
AT5G11450	AR_TRINITY_DN19015_c0_g1	BJ_TRINITY_DN10142_c0_g1	GSBRNA2T00135799001	Bol043571	BraA10g026690.3C	WJ_TRINITY_DN18108_c0_g1	5.50801	Mog1/PsbP/DUF1795-like photosystem II reaction center PsbP family protein
AT1G11940	AR_TRINITY_DN19016_c0_g4	BJ_TRINITY_DN21236_c1_g1	GSBRNA2T00015183001	Bol029087	BraA08g031290.3C	WJ_TRINITY_DN20519_c0_g2	13.3312	Core-2/I-branching beta-1,6-N-acetylglucosaminyltransferase family protein
AT3G12290	AR_TRINITY_DN19034_c0_g1	BJ_TRINITY_DN12285_c0_g1	GSBRNA2T00111525001	Bol035456	BraA03g035230.3C	WJ_TRINITY_DN23330_c0_g1	14.8062	Amino acid dehydrogenase family protein
AT3G52570	AR_TRINITY_DN19036_c1_g2	BJ_TRINITY_DN10866_c2_g1	GSBRNA2T00129402001	Bol025054	BraA09g043720.3C	WJ_TRINITY_DN22787_c1_g1	56.1481	alpha/beta-Hydrolases superfamily protein
AT5G38660	AR_TRINITY_DN19053_c0_g1	BJ_TRINITY_DN12880_c1_g1	GSBRNA2T00098504001	Bol019452	BraA07g019690.3C	WJ_TRINITY_DN24572_c0_g2	38.4504	acclimation of photosynthesis to environment
AT5G15300	AR_TRINITY_DN19072_c0_g3	BJ_TRINITY_DN15386_c0_g2	GSBRNA2T00135534001	Bol030445	BraA10g024090.3C	WJ_TRINITY_DN16142_c0_g1	4.32248	Pentatricopeptide repeat (PPR) superfamily protein
AT4G38230	AR_TRINITY_DN19103_c0_g3	BJ_TRINITY_DN22393_c2_g1	GSBRNA2T00014665001	Bol000900	BraA06g044950.3C	WJ_TRINITY_DN27257_c0_g1	3.50301	calcium-dependent protein kinase 26
AT2G25690	AR_TRINITY_DN19110_c0_g1	BJ_TRINITY_DN12304_c1_g1	GSBRNA2T00138771001	Bol015007	BraA03g025530.3C	WJ_TRINITY_DN18471_c1_g1	16.4155	Protein of unknown function (DUF581)
AT1G08750	AR_TRINITY_DN19117_c0_g1	BJ_TRINITY_DN17616_c0_g1	GSBRNA2T00156217001	Bol041233	BraA09g062640.3C	WJ_TRINITY_DN22108_c0_g3	4.2081	Peptidase C13 family
AT2G33410	AR_TRINITY_DN19140_c0_g1	BJ_TRINITY_DN18902_c0_g1	GSBRNA2T00141969001	Bol037011	BraA03g017730.3C	WJ_TRINITY_DN24733_c1_g1	6.5781	RNA-binding (RRM/RBD/RNP motifs) family protein
AT2G40100	AR_TRINITY_DN19171_c1_g1	BJ_TRINITY_DN12709_c0_g2	GSBRNA2T00116782001	Bol007530	BraA05g006030.3C	WJ_TRINITY_DN19950_c1_g1	3.98719	light harvesting complex photosystem II
AT5G41800	AR_TRINITY_DN19190_c0_g1	BJ_TRINITY_DN19407_c0_g1	GSBRNA2T00098630001	Bol036362	BraA07g020660.3C	WJ_TRINITY_DN20241_c0_g1	7.62631	Transmembrane amino acid transporter family protein
AT4G33540	AR_TRINITY_DN19214_c0_g1	BJ_TRINITY_DN19210_c1_g1	GSBRNA2T00121246001	Bol013592	BraA01g004520.3C	WJ_TRINITY_DN27477_c0_g1	39.4995	metallo-beta-lactamase family protein
AT5G54400	AR_TRINITY_DN19289_c0_g1	BJ_TRINITY_DN10376_c1_g1	GSBRNA2T00041420001	Bol011902	BraA02g013910.3C	WJ_TRINITY_DN20132_c0_g1	4.93075	S-adenosyl-L-methionine-dependent methyltransferases superfamily protein
AT3G09770	AR_TRINITY_DN19299_c0_g1	BJ_TRINITY_DN10548_c0_g3	GSBRNA2T00080708001	Bol023101	BraA05g036840.3C	WJ_TRINITY_DN18550_c0_g1	6.77367	RING/U-box superfamily protein
AT4G37310	AR_TRINITY_DN19362_c0_g3	BJ_TRINITY_DN13379_c1_g1	GSBRNA2T00121563001	Bol028923	BraA01g001540.3C	WJ_TRINITY_DN15722_c0_g1	3.65109	cytochrome P450, family 81, subfamily H, polypeptide 1
AT1G13520	AR_TRINITY_DN19388_c0_g1	BJ_TRINITY_DN9996_c2_g5	GSBRNA2T00015277001	Bol029174	BraA08g030490.3C	WJ_TRINITY_DN26686_c0_g3	3.21509	Protein of unknown function (DUF1262)
AT2G41000	AR_TRINITY_DN19398_c0_g2	BJ_TRINITY_DN9819_c2_g7	GSBRNA2T00123254001	Bol005141	BraA04g029020.3C	WJ_TRINITY_DN16134_c0_g1	6.09657	Chaperone DnaJ-domain superfamily protein
AT4G16210	AR_TRINITY_DN19400_c0_g1	BJ_TRINITY_DN9721_c0_g1	GSBRNA2T00151162001	Bol037198	BraA03g046780.3C	WJ_TRINITY_DN17936_c0_g1	5.38455	enoyl-CoA hydratase/isomerase A
AT1G28090	AR_TRINITY_DN19419_c0_g3	BJ_TRINITY_DN16190_c1_g1	GSBRNA2T00085910001	Bol003185	BraA09g036610.3C	WJ_TRINITY_DN18239_c0_g1	14.7354	Polynucleotide adenylyltransferase family protein
AT2G22500	AR_TRINITY_DN19429_c0_g1	BJ_TRINITY_DN18246_c0_g3	GSBRNA2T00078187001	Bol045830	BraA09g054810.3C	WJ_TRINITY_DN25521_c2_g3	96.3341	uncoupling protein 5
AT1G18265	AR_TRINITY_DN19463_c0_g2	BJ_TRINITY_DN14099_c1_g3	GSBRNA2T00034835001	Bol030791	BraA06g013910.3C	WJ_TRINITY_DN27480_c0_g1	7.95757	Protein of unknown function, DUF593
AT1G49980	AR_TRINITY_DN19464_c1_g1	BJ_TRINITY_DN19343_c0_g1	GSBRNA2T00097849001	Bol015608	BraA06g003570.3C	WJ_TRINITY_DN26553_c0_g1	16.7185	DNA/RNA polymerases superfamily protein
AT2G30120	AR_TRINITY_DN19474_c0_g1	BJ_TRINITY_DN15974_c1_g2	GSBRNA2T00048507001	Bol002637	BraA05g014120.3C	WJ_TRINITY_DN24817_c0_g1	3.63358	Protein of Unknown Function
AT1G11380	AR_TRINITY_DN19485_c0_g1	BJ_TRINITY_DN11674_c0_g2	GSBRNA2T00105303001	Bol036650	BraA06g008030.3C	WJ_TRINITY_DN17132_c0_g1	3.61913	PLAC8 family protein
AT2G26300	AR_TRINITY_DN19538_c0_g1	BJ_TRINITY_DN10657_c0_g1	GSBRNA2T00049574001	Bol044641	BraA09g052740.3C	WJ_TRINITY_DN21149_c0_g1	29.6458	G protein alpha subunit 1
AT5G22750	AR_TRINITY_DN19559_c2_g2	BJ_TRINITY_DN21382_c0_g1	GSBRNA2T00148844001	Bol025846	BraA03g010420.3C	WJ_TRINITY_DN24799_c0_g1	14.9589	DNA/RNA helicase protein
AT1G69250	AR_TRINITY_DN19563_c0_g2	BJ_TRINITY_DN16076_c0_g1	GSBRNA2T00096394001	Bol028587	BraA02g019070.3C	WJ_TRINITY_DN22732_c0_g3	15.1022	Nuclear transport factor 2 (NTF2) family protein with RNA binding (RRM-RBD-RNP motifs) domain
AT1G78890	AR_TRINITY_DN19598_c0_g1	BJ_TRINITY_DN9951_c0_g2	GSBRNA2T00146403001	Bol038490	BraA07g041960.3C	WJ_TRINITY_DN20209_c0_g2	19.8304	Protein of Unknown Function
AT4G00090	AR_TRINITY_DN19600_c0_g1	BJ_TRINITY_DN16692_c2_g1	GSBRNA2T00037892001	Bol000751	BraA09g000790.3C	WJ_TRINITY_DN23381_c0_g1	10.2035	Transducin/WD40 repeat-like superfamily protein
AT2G30920	AR_TRINITY_DN19667_c0_g1	BJ_TRINITY_DN13124_c0_g1	GSBRNA2T00043384001	Bol033380	BraA04g022140.3C	WJ_TRINITY_DN23045_c0_g1	5.16207	coenzyme Q 3
AT3G24730	AR_TRINITY_DN19698_c0_g1	BJ_TRINITY_DN6090_c0_g1	GSBRNA2T00154929001	Bol042468	BraA03g041330.3C	WJ_TRINITY_DN18863_c1_g2	82.1347	mRNA splicing factor, thioredoxin-like U5 snRNP
AT4G39970	AR_TRINITY_DN19701_c0_g1	BJ_TRINITY_DN12076_c1_g2	GSBRNA2T00150972001	Bol032766	BraA08g022010.3C	WJ_TRINITY_DN16401_c1_g1	11.6541	Haloacid dehalogenase-like hydrolase (HAD) superfamily protein
AT3G59680	AR_TRINITY_DN19721_c0_g1	BJ_TRINITY_DN15520_c3_g3	GSBRNA2T00121824001	Bol045576	BraA09g049580.3C	WJ_TRINITY_DN16406_c2_g3	4.40109	Protein of Unknown Function
AT1G50710	AR_TRINITY_DN19760_c0_g1	BJ_TRINITY_DN18620_c0_g1	GSBRNA2T00021161001	Bol010125	BraA06g003050.3C	WJ_TRINITY_DN23877_c2_g1	3.46764	Protein of Unknown Function
AT5G18170	AR_TRINITY_DN19788_c0_g1	BJ_TRINITY_DN10242_c0_g3	GSBRNA2T00065940001	Bol019739	BraA10g021930.3C	WJ_TRINITY_DN25824_c0_g1	6.92792	glutamate dehydrogenase 1
AT5G42470	AR_TRINITY_DN19815_c0_g1	BJ_TRINITY_DN15184_c0_g1	GSBRNA2T00018878001	Bol015211	BraA06g044190.3C	WJ_TRINITY_DN23191_c0_g2	56.6956	Protein of Unknown Function
AT1G27090	AR_TRINITY_DN19838_c0_g1	BJ_TRINITY_DN17519_c0_g2	GSBRNA2T00090673001	Bol037674	BraA08g026100.3C	WJ_TRINITY_DN23463_c0_g2	49.2715	glycine-rich protein
AT1G50510	AR_TRINITY_DN19847_c0_g1	BJ_TRINITY_DN17727_c0_g1	GSBRNA2T00043328001	Bol013993	BraA05g018970.3C	WJ_TRINITY_DN26234_c2_g2	11.9631	indigoidine synthase A family protein
AT3G58490	AR_TRINITY_DN19950_c1_g2	BJ_TRINITY_DN16481_c2_g1	GSBRNA2T00098933001	Bol023735	BraA07g023430.3C	WJ_TRINITY_DN21528_c0_g1	20.3942	Phosphatidic acid phosphatase (PAP2) family protein
AT4G06676	AR_TRINITY_DN19979_c0_g2	BJ_TRINITY_DN16198_c0_g1	GSBRNA2T00041933001	Bol007249	BraA09g028730.3C	WJ_TRINITY_DN24137_c0_g1	5.74456	Protein of Unknown Function
AT1G50890	AR_TRINITY_DN20040_c0_g1	BJ_TRINITY_DN13666_c0_g1	GSBRNA2T00043350001	Bol005832	BraA05g018710.3C	WJ_TRINITY_DN18692_c0_g1	3.77537	ARM repeat superfamily protein
AT5G35690	AR_TRINITY_DN20158_c1_g2	BJ_TRINITY_DN5747_c0_g1	GSBRNA2T00114633001	Bol040286	BraA04g009600.3C	WJ_TRINITY_DN24593_c0_g2	12.1702	Protein of Unknown Function
AT5G04910	AR_TRINITY_DN20159_c0_g1	BJ_TRINITY_DN19964_c0_g1	GSBRNA2T00136306001	Bol001301	BraA10g031460.3C	WJ_TRINITY_DN24589_c0_g2	4.21379	Protein of Unknown Function
AT3G49530	AR_TRINITY_DN20174_c0_g1	BJ_TRINITY_DN19365_c2_g3	GSBRNA2T00125430001	Bol037355	BraA06g017650.3C	WJ_TRINITY_DN20983_c1_g1	42.3304	NAC domain containing protein 62
AT4G01970	AR_TRINITY_DN20216_c0_g1	BJ_TRINITY_DN19256_c0_g1	GSBRNA2T00018382001	Bol011403	BraA09g002180.3C	WJ_TRINITY_DN16255_c0_g1	4.11606	stachyose synthase
AT4G17750	AR_TRINITY_DN20255_c0_g1	BJ_TRINITY_DN13277_c1_g2	GSBRNA2T00131260001	Bol019696	BraA01g009350.3C	WJ_TRINITY_DN22144_c0_g4	4.3175	heat shock factor 1
AT3G04590	AR_TRINITY_DN20270_c0_g1	BJ_TRINITY_DN17527_c1_g1	GSBRNA2T00015304001	Bol002697	BraA01g043040.3C	WJ_TRINITY_DN21896_c1_g1	3.75082	AT hook motif DNA-binding family protein
AT1G70690	AR_TRINITY_DN20290_c1_g2	BJ_TRINITY_DN10630_c2_g1	GSBRNA2T00102402001	Bol000442	BraA07g035420.3C	WJ_TRINITY_DN15123_c0_g1	59.5151	Receptor-like protein kinase-related family protein
AT2G01650	AR_TRINITY_DN20305_c0_g1	BJ_TRINITY_DN16328_c0_g1	GSBRNA2T00001870001	Bol004674	BraA06g040340.3C	WJ_TRINITY_DN19438_c0_g2	4.5287	plant UBX domain-containing protein 2
AT5G63060	AR_TRINITY_DN20306_c1_g1	BJ_TRINITY_DN13735_c3_g2	GSBRNA2T00094618001	Bol019161	BraA09g007600.3C	WJ_TRINITY_DN16373_c0_g1	17.8686	Sec14p-like phosphatidylinositol transfer family protein
AT1G27880	AR_TRINITY_DN20321_c1_g1	BJ_TRINITY_DN11483_c0_g1	GSBRNA2T00089924001	Bol041801	BraA07g011930.3C	WJ_TRINITY_DN16732_c0_g2	4.67782	DEAD/DEAH box RNA helicase family protein
AT2G44870	AR_TRINITY_DN20326_c0_g1	BJ_TRINITY_DN17839_c0_g1	GSBRNA2T00090928001	Bol045316	BraA02g016500.3C	WJ_TRINITY_DN26721_c0_g1	10.5932	Protein of Unknown Function
AT4G22260	AR_TRINITY_DN20346_c0_g1	BJ_TRINITY_DN11065_c1_g1	GSBRNA2T00131693001	Bol028504	BraA01g012930.3C	WJ_TRINITY_DN18085_c0_g1	9.42633	Alternative oxidase family protein
AT3G53000	AR_TRINITY_DN20366_c2_g1	BJ_TRINITY_DN18862_c1_g1	GSBRNA2T00129441001	Bol025086	BraA09g044050.3C	WJ_TRINITY_DN23083_c0_g1	11.3925	phloem protein 2-A15
AT1G65710	AR_TRINITY_DN20375_c1_g3	BJ_TRINITY_DN13941_c0_g1	GSBRNA2T00039204001	Bol035186	BraA08g000870.3C	WJ_TRINITY_DN21391_c0_g2	11.5309	Protein of Unknown Function
AT4G35760	AR_TRINITY_DN20397_c1_g1	BJ_TRINITY_DN7411_c0_g3	GSBRNA2T00121421001	Bol029056	BraA01g002780.3C	WJ_TRINITY_DN20658_c0_g1	4.38989	NAD(P)H dehydrogenase (quinone)s
AT3G03610	AR_TRINITY_DN20432_c0_g1	BJ_TRINITY_DN15645_c0_g2	GSBRNA2T00004128001	Bol001193	BraA05g042000.3C	WJ_TRINITY_DN19805_c1_g1	4.23406	ELMO/CED-12 family protein
AT5G15730	AR_TRINITY_DN20437_c0_g2	BJ_TRINITY_DN9699_c0_g1	GSBRNA2T00135499001	Bol030475	BraA10g023840.3C	WJ_TRINITY_DN20638_c0_g2	69.4921	Protein kinase superfamily protein
AT5G24490	AR_TRINITY_DN20456_c1_g2	BJ_TRINITY_DN15642_c0_g1	GSBRNA2T00009591001	Bol036195	BraA09g006110.3C	WJ_TRINITY_DN19123_c0_g1	40.1838	30S ribosomal protein, putative
AT5G19680	AR_TRINITY_DN20478_c0_g1	BJ_TRINITY_DN18619_c0_g1	GSBRNA2T00154288001	Bol035878	BraA10g020690.3C	WJ_TRINITY_DN22097_c0_g1	15.7484	Leucine-rich repeat (LRR) family protein
AT4G15730	AR_TRINITY_DN20563_c0_g1	BJ_TRINITY_DN13107_c0_g1	GSBRNA2T00053383001	Bol020299	BraA01g021040.3C	WJ_TRINITY_DN19122_c0_g1	5.95312	CW-type Zinc Finger
AT1G69610	AR_TRINITY_DN20607_c1_g2	BJ_TRINITY_DN21631_c2_g1	GSBRNA2T00079504001	Bol028557	BraA02g019300.3C	WJ_TRINITY_DN21764_c1_g1	10.8046	Protein of unknown function (DUF1666)
AT1G04420	AR_TRINITY_DN20620_c0_g1	BJ_TRINITY_DN9220_c0_g1	GSBRNA2T00150280001	Bol040892	BraA10g002960.3C	WJ_TRINITY_DN17783_c1_g1	16.0922	NAD(P)-linked oxidoreductase superfamily protein
AT5G10440	AR_TRINITY_DN20628_c0_g2	BJ_TRINITY_DN12167_c0_g3	GSBRNA2T00135891001	Bol043662	BraA10g027420.3C	WJ_TRINITY_DN19700_c1_g2	5.41229	cyclin d4;2
AT1G80670	AR_TRINITY_DN20660_c0_g1	BJ_TRINITY_DN20749_c2_g1	GSBRNA2T00010232001	Bol040549	BraA02g025640.3C	WJ_TRINITY_DN22355_c0_g2	41.2976	Transducin/WD40 repeat-like superfamily protein
AT3G15900	AR_TRINITY_DN20713_c0_g7	BJ_TRINITY_DN18505_c0_g4	GSBRNA2T00010030001	Bol034741	BraA01g036300.3C	WJ_TRINITY_DN22278_c0_g2	5.88095	Protein of Unknown Function
AT1G11200	AR_TRINITY_DN20742_c0_g1	BJ_TRINITY_DN10351_c1_g1	GSBRNA2T00015134001	Bol001989	BraA08g031750.3C	WJ_TRINITY_DN17932_c1_g1	8.93982	Protein of unknown function (DUF300)
AT5G42150	AR_TRINITY_DN20784_c0_g1	BJ_TRINITY_DN9999_c1_g1	GSBRNA2T00113930001	Bol035968	BraA02g029680.3C	WJ_TRINITY_DN18526_c1_g1	3.62373	Glutathione S-transferase family protein
AT3G06170	AR_TRINITY_DN20828_c0_g1	BJ_TRINITY_DN14595_c1_g1	GSBRNA2T00027095001	Bol002839	BraA05g039140.3C	WJ_TRINITY_DN19596_c1_g1	5.77127	Serinc-domain containing serine and sphingolipid biosynthesis protein
AT4G21470	AR_TRINITY_DN20887_c1_g1	BJ_TRINITY_DN12927_c0_g1	GSBRNA2T00131598001	Bol028421	BraA01g012180.3C	WJ_TRINITY_DN19886_c0_g1	6.85981	riboflavin kinase/FMN hydrolase
AT2G45850	AR_TRINITY_DN20894_c0_g2	BJ_TRINITY_DN21568_c1_g1	GSBRNA2T00063279001	Bol021756	BraA04g031800.3C	WJ_TRINITY_DN18344_c0_g1	5.82281	AT hook motif DNA-binding family protein
AT3G09740	AR_TRINITY_DN20973_c1_g2	BJ_TRINITY_DN14160_c0_g1	GSBRNA2T00080705001	Bol011331	BraA01g040580.3C	WJ_TRINITY_DN21504_c0_g1	5.67065	syntaxin of plants 71
AT1G42430	AR_TRINITY_DN20998_c0_g2	BJ_TRINITY_DN11642_c0_g1	GSBRNA2T00091762001	Bol033471	BraA08g007530.3C	WJ_TRINITY_DN25144_c0_g2	5.35992	Protein of Unknown Function
AT2G01070	AR_TRINITY_DN21017_c0_g1	BJ_TRINITY_DN10811_c0_g1	GSBRNA2T00001920001	Bol007940	BraA06g040780.3C	WJ_TRINITY_DN24454_c1_g1	5.56504	Lung seven transmembrane receptor family protein
AT5G22370	AR_TRINITY_DN21026_c1_g1	BJ_TRINITY_DN8217_c0_g1	GSBRNA2T00048626001	Bol008260	BraA05g013400.3C	WJ_TRINITY_DN23071_c1_g2	3.04633	P-loop containing nucleoside triphosphate hydrolases superfamily protein
AT1G16800	AR_TRINITY_DN21081_c0_g2	BJ_TRINITY_DN22002_c1_g2	GSBRNA2T00097965001	Bol009808	BraA09g058090.3C	WJ_TRINITY_DN25384_c0_g1	3.98454	P-loop containing nucleoside triphosphate hydrolases superfamily protein
AT5G52800	AR_TRINITY_DN21115_c0_g1	BJ_TRINITY_DN17114_c0_g1	GSBRNA2T00036862001	Bol002611	BraA02g015110.3C	WJ_TRINITY_DN22800_c1_g1	84.5818	DNA primases
AT2G26770	AR_TRINITY_DN21168_c0_g1	BJ_TRINITY_DN16174_c1_g1	GSBRNA2T00118622001	Bol027776	BraA07g017860.3C	WJ_TRINITY_DN20130_c0_g1	85.4052	plectin-related
AT3G59430	AR_TRINITY_DN21173_c0_g1	BJ_TRINITY_DN11671_c0_g1	GSBRNA2T00121846001	Bol044494	BraA09g049340.3C	WJ_TRINITY_DN18364_c0_g1	7.05213	Protein of Unknown Function
AT3G54470	AR_TRINITY_DN21201_c0_g1	BJ_TRINITY_DN16068_c0_g1	GSBRNA2T00098747001	Bol008617	BraA07g021760.3C	WJ_TRINITY_DN24172_c1_g1	26.8231	uridine 5'-monophosphate synthase / UMP synthase (PYRE-F) (UMPS)
AT5G16290	AR_TRINITY_DN21236_c0_g1	BJ_TRINITY_DN13785_c0_g1	GSBRNA2T00143217001	Bol021278	BraA02g006420.3C	WJ_TRINITY_DN22876_c0_g1	14.7846	VALINE-TOLERANT 1
AT1G26520	AR_TRINITY_DN21238_c1_g4	BJ_TRINITY_DN15720_c0_g1	GSBRNA2T00090604001	Bol023690	BraA09g038390.3C	WJ_TRINITY_DN24738_c0_g1	34.8992	Cobalamin biosynthesis CobW-like protein
AT5G19670	AR_TRINITY_DN21240_c1_g1	BJ_TRINITY_DN14896_c1_g1	GSBRNA2T00154289001	Bol035879	BraA10g020700.3C	WJ_TRINITY_DN24153_c0_g1	54.3311	Exostosin family protein
AT3G20340	AR_TRINITY_DN21265_c0_g1	BJ_TRINITY_DN10044_c1_g3	GSBRNA2T00029545001	Bol004727	BraA05g026920.3C	WJ_TRINITY_DN21620_c0_g4	36.5375	Protein of Unknown Function
AT5G03760	AR_TRINITY_DN21276_c1_g1	BJ_TRINITY_DN17914_c1_g2	GSBRNA2T00049299001	Bol010032	BraA03g001300.3C	WJ_TRINITY_DN24080_c2_g1	3.38974	Nucleotide-diphospho-sugar transferases superfamily protein
AT1G72210	AR_TRINITY_DN21328_c0_g1	BJ_TRINITY_DN16348_c1_g1	GSBRNA2T00102536001	Bol003588	BraA07g036580.3C	WJ_TRINITY_DN25199_c0_g1	6.33129	basic helix-loop-helix (bHLH) DNA-binding superfamily protein
AT4G39540	AR_TRINITY_DN21338_c0_g2	BJ_TRINITY_DN8560_c0_g1	GSBRNA2T00073978001	Bol028822	BraA01g000480.3C	WJ_TRINITY_DN22478_c0_g1	34.4131	shikimate kinase 2
AT3G07940	AR_TRINITY_DN21354_c1_g1	BJ_TRINITY_DN17204_c0_g1	GSBRNA2T00059532001	Bol023026	BraA01g041220.3C	WJ_TRINITY_DN20432_c0_g1	7.30123	Calcium-dependent ARF-type GTPase activating protein family
AT4G25720	AR_TRINITY_DN21375_c0_g1	BJ_TRINITY_DN14128_c1_g1	GSBRNA2T00149634001	Bol039556	BraA01g016440.3C	WJ_TRINITY_DN23109_c0_g1	3.64157	glutaminyl cyclase
AT4G02570	AR_TRINITY_DN21400_c0_g1	BJ_TRINITY_DN11985_c0_g1	GSBRNA2T00018441001	Bol030658	BraA09g001630.3C	WJ_TRINITY_DN27364_c1_g2	43.2286	cullin 1
AT1G48560	AR_TRINITY_DN21443_c0_g1	BJ_TRINITY_DN14033_c1_g2	GSBRNA2T00156365001	Bol044866	BraA06g004470.3C	WJ_TRINITY_DN22855_c0_g2	4.98643	Protein of Unknown Function
AT1G36980	AR_TRINITY_DN21460_c0_g1	BJ_TRINITY_DN16036_c0_g1	GSBRNA2T00088637001	Bol001471	BraA05g021210.3C	WJ_TRINITY_DN18481_c0_g6	18.1482	Protein of Unknown Function
AT2G46910	AR_TRINITY_DN21497_c0_g2	BJ_TRINITY_DN18193_c0_g1	GSBRNA2T00132944001	Bol004893	BraA05g000970.3C	WJ_TRINITY_DN27467_c0_g2	4.28218	Plastid-lipid associated protein PAP / fibrillin family protein
AT4G26750	AR_TRINITY_DN21503_c0_g1	BJ_TRINITY_DN13675_c0_g1	GSBRNA2T00149521001	Bol039675	BraA01g017500.3C	WJ_TRINITY_DN21621_c0_g1	3.22204	hydroxyproline-rich glycoprotein family protein
AT5G27620	AR_TRINITY_DN21514_c1_g2	BJ_TRINITY_DN20488_c0_g1	GSBRNA2T00009464001	Bol032413	BraA09g005110.3C	WJ_TRINITY_DN24238_c0_g1	8.51459	cyclin H;1
AT1G17665	AR_TRINITY_DN21568_c0_g1	BJ_TRINITY_DN18590_c3_g2	GSBRNA2T00034896001	Bol001360	BraA06g013380.3C	WJ_TRINITY_DN16573_c1_g1	3.64841	Protein of Unknown Function
AT1G31160	AR_TRINITY_DN21601_c0_g2	BJ_TRINITY_DN10025_c0_g1	GSBRNA2T00128455001	Bol000705	BraA07g010210.3C	WJ_TRINITY_DN22298_c1_g1	5.26357	HISTIDINE TRIAD NUCLEOTIDE-BINDING 2
AT5G53050	AR_TRINITY_DN21605_c1_g2	BJ_TRINITY_DN17734_c0_g2	GSBRNA2T00093038001	Bol030273	BraA03g014740.3C	WJ_TRINITY_DN26139_c0_g1	5.27889	alpha/beta-Hydrolases superfamily protein
AT3G19080	AR_TRINITY_DN21614_c2_g1	BJ_TRINITY_DN13614_c1_g2	GSBRNA2T00154024001	Bol002754	BraA05g028230.3C	WJ_TRINITY_DN17029_c1_g2	3.82866	SWIB complex BAF60b domain-containing protein
AT5G39380	AR_TRINITY_DN21632_c0_g1	BJ_TRINITY_DN19505_c0_g1	GSBRNA2T00114351001	Bol040115	BraA04g011640.3C	WJ_TRINITY_DN26912_c2_g3	6.20983	Plant calmodulin-binding protein-related
AT3G17830	AR_TRINITY_DN21643_c0_g1	BJ_TRINITY_DN17900_c0_g1	GSBRNA2T00153867001	Bol038637	BraA05g029720.3C	WJ_TRINITY_DN21419_c1_g1	7.18623	Molecular chaperone Hsp40/DnaJ family protein
AT4G29540	AR_TRINITY_DN21656_c0_g1	BJ_TRINITY_DN16927_c0_g1	GSBRNA2T00078770001	Bol013031	BraA08g018520.3C	WJ_TRINITY_DN23265_c0_g1	9.21198	bacterial transferase hexapeptide repeat-containing protein
AT5G17230	AR_TRINITY_DN21674_c0_g1	BJ_TRINITY_DN21233_c3_g2	GSBRNA2T00135360001	Bol019820	BraA10g022730.3C	WJ_TRINITY_DN21148_c1_g1	7.55842	PHYTOENE SYNTHASE
AT4G38460	AR_TRINITY_DN21742_c0_g1	BJ_TRINITY_DN11727_c1_g1	GSBRNA2T00034552001	Bol000792	BraA01g000080.3C	WJ_TRINITY_DN23707_c1_g2	15.0282	geranylgeranyl reductase
AT2G30710	AR_TRINITY_DN21752_c0_g2	BJ_TRINITY_DN11686_c0_g1	GSBRNA2T00043409001	Bol033365	BraA04g021960.3C	WJ_TRINITY_DN22713_c1_g3	6.68609	Ypt/Rab-GAP domain of gyp1p superfamily protein
AT5G35630	AR_TRINITY_DN21761_c0_g1	BJ_TRINITY_DN21411_c1_g2	GSBRNA2T00114639001	Bol014032	BraA04g009580.3C	WJ_TRINITY_DN25216_c0_g1	30.5399	glutamine synthetase 2
AT1G23000	AR_TRINITY_DN21832_c1_g1	BJ_TRINITY_DN11826_c1_g1	GSBRNA2T00015790001	Bol023513	BraA09g040090.3C	WJ_TRINITY_DN8940_c0_g2	5.32125	Heavy metal transport/detoxification superfamily protein
AT1G71440	AR_TRINITY_DN21947_c0_g1	BJ_TRINITY_DN16242_c0_g1	GSBRNA2T00102474001	Bol016134	BraA07g036010.3C	WJ_TRINITY_DN22276_c1_g1	4.01964	tubulin folding cofactor E / Pfifferling (PFI)
AT1G62305	AR_TRINITY_DN21982_c0_g1	BJ_TRINITY_DN11343_c0_g1	GSBRNA2T00028674001	Bol006623	BraA03g063840.3C	WJ_TRINITY_DN20519_c0_g1	26.6705	Core-2/I-branching beta-1,6-N-acetylglucosaminyltransferase family protein
AT4G21390	AR_TRINITY_DN21993_c1_g2	BJ_TRINITY_DN9980_c1_g2	GSBRNA2T00131589001	Bol028414	BraA01g012110.3C	WJ_TRINITY_DN17676_c2_g1	6.21148	S-locus lectin protein kinase family protein
AT2G29900	AR_TRINITY_DN21994_c0_g1	BJ_TRINITY_DN12592_c4_g1	GSBRNA2T00025344001	Bol017640	BraA05g014330.3C	WJ_TRINITY_DN16020_c0_g1	3.67012	Presenilin-2
AT1G07970	AR_TRINITY_DN22084_c0_g1	BJ_TRINITY_DN15590_c0_g1	GSBRNA2T00156287001	Bol041168	BraA06g005170.3C	WJ_TRINITY_DN24423_c0_g1	3.79465	Protein of Unknown Function
AT3G44600	AR_TRINITY_DN22097_c0_g1	BJ_TRINITY_DN16343_c0_g1	GSBRNA2T00107371001	Bol035654	BraA06g021350.3C	WJ_TRINITY_DN19684_c0_g1	7.47237	cyclophilin71
AT5G01450	AR_TRINITY_DN22116_c0_g1	BJ_TRINITY_DN15535_c0_g1	GSBRNA2T00049218001	Bol005686	BraA03g000070.3C	WJ_TRINITY_DN21044_c0_g1	37.689	RING/U-box superfamily protein
AT4G26430	AR_TRINITY_DN22119_c1_g1	BJ_TRINITY_DN17150_c0_g1	GSBRNA2T00075278001	Bol042289	BraA03g053120.3C	WJ_TRINITY_DN23440_c0_g1	37.2507	COP9 signalosome subunit 6B
AT4G19010	AR_TRINITY_DN22142_c1_g1	BJ_TRINITY_DN20145_c0_g1	GSBRNA2T00131401001	Bol009355	BraA01g010480.3C	WJ_TRINITY_DN21616_c1_g1	13.6997	AMP-dependent synthetase and ligase family protein
AT3G01760	AR_TRINITY_DN22214_c3_g1	BJ_TRINITY_DN9891_c3_g1	GSBRNA2T00064116001	Bol013906	BraAnng005440.3C	WJ_TRINITY_DN19230_c0_g1	5.20318	Transmembrane amino acid transporter family protein
AT1G10830	AR_TRINITY_DN22237_c0_g1	BJ_TRINITY_DN14280_c0_g1	GSBRNA2T00105257001	Bol036691	BraA06g007670.3C	WJ_TRINITY_DN25045_c0_g2	6.35048	15-cis-zeta-carotene isomerase
AT3G28480	AR_TRINITY_DN22243_c0_g2	BJ_TRINITY_DN16768_c0_g1	GSBRNA2T00144572001	Bol032247	BraA06g036990.3C	WJ_TRINITY_DN21157_c0_g4	3.9876	Oxoglutarate/iron-dependent oxygenase
AT5G04440	AR_TRINITY_DN22249_c0_g2	BJ_TRINITY_DN15636_c0_g1	GSBRNA2T00136353001	Bol002435	BraA10g031860.3C	WJ_TRINITY_DN19964_c0_g1	7.08577	Protein of unknown function (DUF1997)
AT5G56850	AR_TRINITY_DN22284_c0_g1	BJ_TRINITY_DN15501_c0_g1	GSBRNA2T00148626001	Bol026066	BraA03g012770.3C	WJ_TRINITY_DN23246_c0_g1	3.17089	Protein of Unknown Function
AT1G14300	AR_TRINITY_DN22296_c0_g1	BJ_TRINITY_DN17811_c0_g1	GSBRNA2T00092329001	Bol001593	BraA06g010410.3C	WJ_TRINITY_DN24712_c1_g3	16.5864	ARM repeat superfamily protein
AT4G24900	AR_TRINITY_DN22360_c1_g1	BJ_TRINITY_DN20515_c0_g1	GSBRNA2T00056361001	Bol039471	BraA01g015610.3C	WJ_TRINITY_DN23564_c1_g2	3.57609	Protein of Unknown Function
AT3G12200	AR_TRINITY_DN22400_c0_g1	BJ_TRINITY_DN17594_c1_g2	GSBRNA2T00096996001	Bol007292	BraA01g039100.3C	WJ_TRINITY_DN25380_c1_g1	4.5338	NIMA-related kinase 7
AT5G43600	AR_TRINITY_DN22456_c1_g1	BJ_TRINITY_DN16079_c1_g1	GSBRNA2T00018818001	Bol027109	BraA06g043670.3C	WJ_TRINITY_DN22859_c0_g2	6.37875	ureidoglycolate amidohydrolase
AT1G01970	AR_TRINITY_DN22481_c1_g1	BJ_TRINITY_DN11724_c0_g1	GSBRNA2T00150576001	Bol004001	BraA10g000150.3C	WJ_TRINITY_DN17725_c0_g1	3.4865	Tetratricopeptide repeat (TPR)-like superfamily protein
AT3G58830	AR_TRINITY_DN22492_c0_g2	BJ_TRINITY_DN15039_c0_g1	GSBRNA2T00098956001	Bol023765	BraA07g023630.3C	WJ_TRINITY_DN11091_c0_g1	9.95293	haloacid dehalogenase (HAD) superfamily protein
AT1G14030	AR_TRINITY_DN22535_c0_g3	BJ_TRINITY_DN11836_c0_g2	GSBRNA2T00055203001	Bol031464	BraA09g059760.3C	WJ_TRINITY_DN22726_c0_g1	5.82487	Rubisco methyltransferase family protein
AT5G16120	AR_TRINITY_DN22585_c0_g1	BJ_TRINITY_DN17378_c0_g1	GSBRNA2T00143222001	Bol021268	BraA02g006360.3C	WJ_TRINITY_DN27252_c0_g1	6.78479	alpha/beta-Hydrolases superfamily protein
AT5G10900	AR_TRINITY_DN22609_c0_g1	BJ_TRINITY_DN13025_c0_g1	GSBRNA2T00143487001	Bol024686	BraA02g003690.3C	WJ_TRINITY_DN22648_c1_g2	14.8541	Calcineurin-like metallo-phosphoesterase superfamily protein
AT3G49725	AR_TRINITY_DN22622_c0_g1	BJ_TRINITY_DN14222_c0_g1	GSBRNA2T00125462001	Bol037337	BraA06g017420.3C	WJ_TRINITY_DN27450_c1_g1	3.51634	GTP-binding protein, HflX
AT2G44580	AR_TRINITY_DN22666_c1_g1	BJ_TRINITY_DN17175_c0_g4	GSBRNA2T00116620001	Bol030105	BraA05g004470.3C	WJ_TRINITY_DN20978_c0_g1	8.28561	zinc ion binding
AT3G05000	AR_TRINITY_DN22678_c1_g2	BJ_TRINITY_DN6625_c0_g1	GSBRNA2T00038615001	Bol003147	BraA05g040180.3C	WJ_TRINITY_DN17113_c0_g1	19.6876	Transport protein particle (TRAPP) component
AT4G33920	AR_TRINITY_DN22731_c0_g1	BJ_TRINITY_DN18416_c0_g1	GSBRNA2T00004533001	Bol014291	BraA08g016320.3C	WJ_TRINITY_DN23510_c0_g1	9.39605	Protein phosphatase 2C family protein
AT4G09730	AR_TRINITY_DN22783_c0_g2	BJ_TRINITY_DN21117_c3_g1	GSBRNA2T00151421001	Bol025648	BraA03g027040.3C	WJ_TRINITY_DN20014_c0_g1	60.0108	RH39
AT4G26900	AR_TRINITY_DN22832_c0_g1	BJ_TRINITY_DN19575_c0_g2	GSBRNA2T00114342001	Bol040111	BraA01g017670.3C	WJ_TRINITY_DN19203_c0_g1	22.9964	HIS HF
AT5G19180	AR_TRINITY_DN22839_c1_g1	BJ_TRINITY_DN19595_c0_g1	GSBRNA2T00148989001	Bol034546	BraA03g009020.3C	WJ_TRINITY_DN24981_c0_g1	11.8525	E1 C-terminal related 1
AT4G01320	AR_TRINITY_DN22889_c0_g2	BJ_TRINITY_DN21036_c0_g1	GSBRNA2T00112157001	Bol010769	BraA03g029910.3C	WJ_TRINITY_DN24577_c0_g1	14.8164	Peptidase family M48 family protein
AT2G05920	AR_TRINITY_DN22971_c1_g3	BJ_TRINITY_DN16794_c0_g2	GSBRNA2T00054277001	Bol015953	BraA07g007020.3C	WJ_TRINITY_DN22771_c2_g1	5.00347	Subtilase family protein
AT1G59520	AR_TRINITY_DN22975_c1_g1	BJ_TRINITY_DN14042_c0_g2	GSBRNA2T00080356001	Bol036552	BraA01g027620.3C	WJ_TRINITY_DN24568_c0_g1	11.6196	CW7
AT2G18300	AR_TRINITY_DN23027_c2_g1	BJ_TRINITY_DN19412_c1_g1	GSBRNA2T00044990001	Bol012482	BraA06g029890.3C	WJ_TRINITY_DN18501_c1_g1	19.6763	basic helix-loop-helix (bHLH) DNA-binding superfamily protein
AT1G02310	AR_TRINITY_DN23035_c0_g2	BJ_TRINITY_DN12543_c0_g1	GSBRNA2T00150479001	Bol040742	BraA10g001050.3C	WJ_TRINITY_DN20876_c1_g4		Glycosyl hydrolase superfamily protein
AT3G07080	AR_TRINITY_DN23037_c0_g1	BJ_TRINITY_DN13148_c0_g1	GSBRNA2T00111812001	Bol034011	BraA03g033110.3C	WJ_TRINITY_DN26622_c1_g1		EamA-like transporter family
AT5G14220	AR_TRINITY_DN23044_c0_g1	BJ_TRINITY_DN14331_c0_g1	GSBRNA2T00135611001	Bol043375	BraA10g024790.3C	WJ_TRINITY_DN23340_c0_g1		Flavin containing amine oxidoreductase family
AT3G25680	AR_TRINITY_DN23128_c1_g2	BJ_TRINITY_DN17086_c1_g1	GSBRNA2T00117862001	Bol032585	BraA09g024480.3C	WJ_TRINITY_DN19971_c0_g1		Protein of Unknown Function
AT3G18730	AR_TRINITY_DN23141_c0_g1	BJ_TRINITY_DN18483_c0_g1	GSBRNA2T00153985001	Bol002997	BraA05g028580.3C	WJ_TRINITY_DN27119_c0_g2		tetratricopeptide repeat (TPR)-containing protein
AT5G59400	AR_TRINITY_DN23151_c2_g1	BJ_TRINITY_DN12548_c0_g1	GSBRNA2T00053269001	Bol017306	BraA10g017270.3C	WJ_TRINITY_DN24242_c1_g1		Protein of Unknown Function
AT2G45500	AR_TRINITY_DN23161_c0_g1	BJ_TRINITY_DN10997_c0_g1	GSBRNA2T00063255001	Bol021733	BraA04g031580.3C	WJ_TRINITY_DN23880_c2_g1		AAA-type ATPase family protein
AT1G71720	AR_TRINITY_DN23162_c1_g1	BJ_TRINITY_DN19552_c1_g1	GSBRNA2T00102489001	Bol003512	BraA07g036170.3C	WJ_TRINITY_DN25425_c0_g1		Nucleic acid-binding proteins superfamily
AT5G53540	AR_TRINITY_DN23177_c1_g1	BJ_TRINITY_DN9895_c1_g2	GSBRNA2T00079003001	Bol030324	BraA10g011870.3C	WJ_TRINITY_DN22292_c0_g2		P-loop containing nucleoside triphosphate hydrolases superfamily protein
AT5G55470	AR_TRINITY_DN23244_c0_g1	BJ_TRINITY_DN19692_c0_g1	GSBRNA2T00095419001	Bol015656	BraA10g013390.3C	WJ_TRINITY_DN22310_c0_g1		Na+/H+ (sodium hydrogen) exchanger 3
AT3G47930	AR_TRINITY_DN23280_c0_g1	BJ_TRINITY_DN17883_c1_g1	GSBRNA2T00063055001	Bol024927	BraA06g019070.3C	WJ_TRINITY_DN19703_c1_g1		L-galactono-1,4-lactone dehydrogenase
AT1G20910	AR_TRINITY_DN23310_c0_g1	BJ_TRINITY_DN17900_c1_g1	GSBRNA2T00102814001	Bol007020	BraA07g015470.3C	WJ_TRINITY_DN27541_c1_g1		ARID/BRIGHT DNA-binding domain-containing protein
AT3G55400	AR_TRINITY_DN23339_c0_g1	BJ_TRINITY_DN14145_c1_g1	GSBRNA2T00069366001	Bol044351	BraA09g046220.3C	WJ_TRINITY_DN20389_c4_g1		methionyl-tRNA synthetase / methionine--tRNA ligase / MetRS (cpMetRS)
AT5G65910	AR_TRINITY_DN23391_c1_g1	BJ_TRINITY_DN11421_c0_g1	GSBRNA2T00000666001	Bol004331	BraA06g029400.3C	WJ_TRINITY_DN25714_c0_g1		BSD domain-containing protein
AT2G19430	AR_TRINITY_DN23406_c0_g1	BJ_TRINITY_DN15704_c0_g2	GSBRNA2T00030010001	Bol022721	BraA07g001380.3C	WJ_TRINITY_DN19695_c0_g1		DWD (DDB1-binding WD40 protein) hypersensitive to ABA 1
AT1G17550	AR_TRINITY_DN23508_c0_g1	BJ_TRINITY_DN21193_c2_g2	GSBRNA2T00034904001	Bol022553	BraA06g013310.3C	WJ_TRINITY_DN26993_c1_g3		homology to ABI2
AT1G01510	AR_TRINITY_DN23573_c0_g1	BJ_TRINITY_DN17452_c0_g1	GSBRNA2T00150540001	Bol040689	BraA10g000480.3C	WJ_TRINITY_DN18338_c1_g1		NAD(P)-binding Rossmann-fold superfamily protein
AT1G07700	AR_TRINITY_DN23580_c0_g3	BJ_TRINITY_DN8464_c0_g2	GSBRNA2T00048964001	Bol042169	BraA03g051880.3C	WJ_TRINITY_DN17915_c1_g2		Thioredoxin superfamily protein
AT2G01470	AR_TRINITY_DN23597_c0_g2	BJ_TRINITY_DN19555_c0_g1	GSBRNA2T00069569001	Bol014817	BraA02g034720.3C	WJ_TRINITY_DN23157_c0_g2		SEC12P-like 2 protein
AT4G20400	AR_TRINITY_DN23627_c0_g2	BJ_TRINITY_DN22536_c3_g1	GSBRNA2T00131512001	Bol028347	BraA01g011450.3C	WJ_TRINITY_DN24501_c0_g2		JUMONJI 14
AT3G17750	AR_TRINITY_DN23631_c0_g2	BJ_TRINITY_DN12149_c2_g1	GSBRNA2T00153856001	Bol038646	BraA05g029830.3C	WJ_TRINITY_DN24583_c0_g1		Protein kinase superfamily protein
AT4G34390	AR_TRINITY_DN23633_c1_g2	BJ_TRINITY_DN8684_c1_g3	GSBRNA2T00126639001	Bol000393	BraA08g016010.3C	WJ_TRINITY_DN23396_c0_g1		extra-large GTP-binding protein 2
AT5G66040	AR_TRINITY_DN23640_c0_g1	BJ_TRINITY_DN12796_c1_g1	GSBRNA2T00005634001	Bol019305	BraA09g009810.3C	WJ_TRINITY_DN15563_c0_g1		sulfurtransferase protein 16
AT2G39930	AR_TRINITY_DN23667_c0_g2	BJ_TRINITY_DN18605_c1_g1	GSBRNA2T00116795001	Bol016810	BraA05g006150.3C	WJ_TRINITY_DN23766_c0_g1		isoamylase 1
AT1G04620	AR_TRINITY_DN23688_c0_g1	BJ_TRINITY_DN18052_c0_g2	GSBRNA2T00150257001	Bol040910	BraA10g003160.3C	WJ_TRINITY_DN23312_c0_g1		coenzyme F420 hydrogenase family / dehydrogenase, beta subunit family
AT4G39680	AR_TRINITY_DN23700_c0_g1	BJ_TRINITY_DN20540_c0_g1	GSBRNA2T00150943001	Bol001069	BraA08g022300.3C	WJ_TRINITY_DN23434_c2_g1		SAP domain-containing protein
AT5G43100	AR_TRINITY_DN23733_c0_g1	BJ_TRINITY_DN18601_c2_g1	GSBRNA2T00018849001	Bol027767	BraA06g043960.3C	WJ_TRINITY_DN25734_c1_g2		Eukaryotic aspartyl protease family protein
AT5G56210	AR_TRINITY_DN23784_c1_g1	BJ_TRINITY_DN10421_c0_g1	GSBRNA2T00095518001	Bol009889	BraA10g014090.3C	WJ_TRINITY_DN24904_c0_g1		WPP domain interacting protein 2
AT3G23150	AR_TRINITY_DN23849_c0_g3	BJ_TRINITY_DN15172_c0_g1	GSBRNA2T00058540001	Bol028763	BraA01g030980.3C	WJ_TRINITY_DN20398_c0_g2		Signal transduction histidine kinase, hybrid-type, ethylene sensor
AT5G63410	AR_TRINITY_DN23857_c0_g2	BJ_TRINITY_DN13187_c0_g1	GSBRNA2T00094593001	Bol019141	BraA09g007810.3C	WJ_TRINITY_DN24903_c0_g1		Leucine-rich repeat protein kinase family protein
AT2G43420	AR_TRINITY_DN23865_c0_g2	BJ_TRINITY_DN12399_c0_g2	GSBRNA2T00132664001	Bol030001	BraA05g003570.3C	WJ_TRINITY_DN23536_c0_g1		3-beta hydroxysteroid dehydrogenase/isomerase family protein
AT1G06820	AR_TRINITY_DN23881_c1_g2	BJ_TRINITY_DN16769_c0_g2	GSBRNA2T00122142001	Bol004146	BraA09g063710.3C	WJ_TRINITY_DN21347_c1_g1		carotenoid isomerase
AT4G09020	AR_TRINITY_DN23894_c1_g1	BJ_TRINITY_DN19336_c0_g4	GSBRNA2T00151381001	Bol025614	BraA03g026790.3C	WJ_TRINITY_DN27473_c1_g1		isoamylase 3
AT4G30720	AR_TRINITY_DN23946_c0_g2	BJ_TRINITY_DN16685_c0_g1	GSBRNA2T00067463001	Bol033686	BraA03g056150.3C	WJ_TRINITY_DN16623_c0_g3		FAD/NAD(P)-binding oxidoreductase family protein
AT1G78010	AR_TRINITY_DN23992_c0_g1	BJ_TRINITY_DN16519_c0_g1	GSBRNA2T00146473001	Bol027520	BraA07g041130.3C	WJ_TRINITY_DN21186_c2_g1		tRNA modification GTPase, putative
AT5G05740	AR_TRINITY_DN23998_c0_g1	BJ_TRINITY_DN14650_c0_g2	GSBRNA2T00049384001	Bol015426	BraA03g002210.3C	WJ_TRINITY_DN20406_c0_g2		ethylene-dependent gravitropism-deficient and yellow-green-like 2
AT1G50500	AR_TRINITY_DN24095_c0_g3	BJ_TRINITY_DN22494_c1_g2	GSBRNA2T00043327001	Bol013994	BraA05g018980.3C	WJ_TRINITY_DN27012_c2_g1		Membrane trafficking VPS53 family protein
AT1G71810	AR_TRINITY_DN24138_c0_g1	BJ_TRINITY_DN17969_c0_g1	GSBRNA2T00102499001	Bol003501	BraA07g036250.3C	WJ_TRINITY_DN24639_c0_g1		Protein kinase superfamily protein
AT1G50450	AR_TRINITY_DN24161_c0_g1	BJ_TRINITY_DN13849_c0_g1	GSBRNA2T00021138001	Bol010153	BraA06g003270.3C	WJ_TRINITY_DN23156_c0_g1		Saccharopine dehydrogenase
AT1G31910	AR_TRINITY_DN24191_c0_g1	BJ_TRINITY_DN16442_c0_g1	GSBRNA2T00073613001	Bol014044	BraA08g009020.3C	WJ_TRINITY_DN22318_c1_g1		GHMP kinase family protein
AT2G31170	AR_TRINITY_DN24203_c0_g1	BJ_TRINITY_DN14340_c0_g1	GSBRNA2T00048627001	Bol008259	BraA05g013390.3C	WJ_TRINITY_DN21915_c0_g4		Cysteinyl-tRNA synthetase, class Ia family protein
AT3G11670	AR_TRINITY_DN24231_c1_g1	BJ_TRINITY_DN21249_c2_g1	GSBRNA2T00000279001	Bol009325	BraA05g035250.3C	WJ_TRINITY_DN26787_c0_g1		UDP-Glycosyltransferase superfamily protein
AT2G14170	AR_TRINITY_DN24274_c1_g1	BJ_TRINITY_DN18294_c0_g1	GSBRNA2T00063699001	Bol019329	BraA09g010060.3C	WJ_TRINITY_DN21284_c0_g1		aldehyde dehydrogenase 6B2
AT1G77250	AR_TRINITY_DN24387_c0_g1	BJ_TRINITY_DN15641_c0_g1	GSBRNA2T00099297001	Bol001500	BraA07g027060.3C	WJ_TRINITY_DN22733_c0_g1		RING/FYVE/PHD-type zinc finger family protein
AT3G51050	AR_TRINITY_DN24394_c1_g1	BJ_TRINITY_DN21421_c1_g1	GSBRNA2T00151323001	Bol002288	BraA03g045400.3C	WJ_TRINITY_DN26618_c1_g3		FG-GAP repeat-containing protein
AT1G79600	AR_TRINITY_DN24417_c0_g1	BJ_TRINITY_DN21768_c0_g3	GSBRNA2T00099202001	Bol021498	BraA02g025420.3C	WJ_TRINITY_DN20332_c0_g1		Protein kinase superfamily protein
AT1G18660	AR_TRINITY_DN24452_c2_g1	BJ_TRINITY_DN20073_c0_g1	GSBRNA2T00035650001	Bol030750	BraA06g014320.3C	WJ_TRINITY_DN22080_c1_g1		zinc finger (C3HC4-type RING finger) family protein
AT5G14520	AR_TRINITY_DN24463_c1_g1	BJ_TRINITY_DN15901_c1_g1	GSBRNA2T00129993001	Bol034296	BraA03g006370.3C	WJ_TRINITY_DN25266_c1_g1		pescadillo-related
AT5G66130	AR_TRINITY_DN24535_c1_g1	BJ_TRINITY_DN14650_c0_g1	GSBRNA2T00005643001	Bol019297	BraA09g009740.3C	WJ_TRINITY_DN26351_c0_g1		RADIATION SENSITIVE 17
AT3G24560	AR_TRINITY_DN24576_c1_g1	BJ_TRINITY_DN18062_c0_g1	GSBRNA2T00128259001	Bol013958	BraA07g008510.3C	WJ_TRINITY_DN25507_c0_g2		Adenine nucleotide alpha hydrolases-like superfamily protein
AT5G62810	AR_TRINITY_DN24579_c2_g1	BJ_TRINITY_DN19961_c1_g2	GSBRNA2T00094632001	Bol019180	BraA09g007420.3C	WJ_TRINITY_DN24968_c0_g1		peroxin 14
AT4G31210	AR_TRINITY_DN24582_c0_g2	BJ_TRINITY_DN22360_c3_g1	GSBRNA2T00077698001	Bol033714	BraA03g056460.3C	WJ_TRINITY_DN21496_c0_g1		DNA topoisomerase, type IA, core
AT3G26680	AR_TRINITY_DN24600_c1_g2	BJ_TRINITY_DN14244_c2_g1	GSBRNA2T00078070001	Bol042828	BraA06g038150.3C	WJ_TRINITY_DN19961_c0_g1		DNA repair metallo-beta-lactamase family protein
AT1G30680	AR_TRINITY_DN24793_c0_g3	BJ_TRINITY_DN18024_c0_g1	GSBRNA2T00113782001	Bol014609	BraA09g034320.3C	WJ_TRINITY_DN20341_c0_g1		toprim domain-containing protein
AT3G16840	AR_TRINITY_DN24794_c1_g1	BJ_TRINITY_DN19593_c1_g1	GSBRNA2T00057565001	Bol034809	BraA01g035660.3C	WJ_TRINITY_DN23990_c2_g1		P-loop containing nucleoside triphosphate hydrolases superfamily protein
AT3G62300	AR_TRINITY_DN24823_c0_g1	BJ_TRINITY_DN14142_c0_g1	GSBRNA2T00149287001	Bol014407	BraA09g051720.3C	WJ_TRINITY_DN21207_c0_g1		DOMAIN OF UNKNOWN FUNCTION 724 7
AT5G63320	AR_TRINITY_DN24832_c1_g1	BJ_TRINITY_DN21575_c1_g1	GSBRNA2T00094596001	Bol019143	BraA09g007790.3C	WJ_TRINITY_DN27650_c2_g1		nuclear protein X1
AT1G73950	AR_TRINITY_DN24861_c2_g2	BJ_TRINITY_DN22453_c4_g1	GSBRNA2T00102676001	Bol026218	BraA07g037920.3C	WJ_TRINITY_DN27186_c1_g1		Transmembrane Fragile-X-F-associated protein
AT3G49080	AR_TRINITY_DN24874_c1_g1	BJ_TRINITY_DN12488_c2_g1	GSBRNA2T00125384001	Bol037387	BraA06g017970.3C	WJ_TRINITY_DN26151_c0_g2		Ribosomal protein S5 domain 2-like superfamily protein
AT4G21150	AR_TRINITY_DN24907_c1_g3	BJ_TRINITY_DN7434_c0_g1	GSBRNA2T00131570001	Bol028395	BraA01g011920.3C	WJ_TRINITY_DN26844_c0_g1		ribophorin II (RPN2) family protein
AT2G19950	AR_TRINITY_DN24928_c1_g1	BJ_TRINITY_DN20289_c0_g1	GSBRNA2T00091628001	Bol029769	BraA09g012120.3C	WJ_TRINITY_DN24925_c0_g3		golgin candidate 1
AT5G66055	AR_TRINITY_DN24966_c1_g1	BJ_TRINITY_DN13553_c0_g1	GSBRNA2T00005638001	Bol019301	BraA09g009780.3C	WJ_TRINITY_DN26869_c0_g3		ankyrin repeat protein
AT4G11450	AR_TRINITY_DN24988_c1_g1	BJ_TRINITY_DN15618_c2_g2	GSBRNA2T00029358001	Bol012395	BraA02g028390.3C	WJ_TRINITY_DN25400_c0_g3		Protein of unknown function (DUF3527)
AT5G66810	AR_TRINITY_DN24989_c2_g1	BJ_TRINITY_DN16136_c0_g1	GSBRNA2T00081007001	Bol027201	BraA07g017130.3C	WJ_TRINITY_DN22127_c0_g1		Protein of Unknown Function
AT4G32820	AR_TRINITY_DN25035_c0_g1	BJ_TRINITY_DN22020_c0_g1	GSBRNA2T00121157001	Bol017863	BraA01g005220.3C	WJ_TRINITY_DN27469_c0_g1		Tetratricopeptide repeat (TPR)-like superfamily protein
AT5G65490	AR_TRINITY_DN25074_c2_g1	BJ_TRINITY_DN13628_c1_g1	GSBRNA2T00000728001	Bol009238	BraA06g028940.3C	WJ_TRINITY_DN27222_c1_g1		Protein of Unknown Function
AT3G21540	AR_TRINITY_DN25100_c1_g3	BJ_TRINITY_DN17176_c0_g1	GSBRNA2T00021280001	Bol000785	BraA01g021220.3C	WJ_TRINITY_DN20472_c0_g1		transducin family protein / WD-40 repeat family protein
AT3G47590	AR_TRINITY_DN25123_c0_g1	BJ_TRINITY_DN12813_c0_g2	GSBRNA2T00063092001	Bol024894	BraA06g019400.3C	WJ_TRINITY_DN26299_c1_g2		alpha/beta-Hydrolases superfamily protein
AT4G23940	AR_TRINITY_DN25155_c1_g1	BJ_TRINITY_DN22547_c2_g1	GSBRNA2T00087817001	Bol009595	BraA01g014660.3C	WJ_TRINITY_DN21061_c0_g1		FtsH extracellular protease family
AT3G22990	AR_TRINITY_DN25188_c1_g1	BJ_TRINITY_DN11915_c0_g2	GSBRNA2T00048467001	Bol038610	BraA05g024160.3C	WJ_TRINITY_DN23682_c0_g1		ARM repeat superfamily protein
AT3G54500	AR_TRINITY_DN25231_c1_g1	BJ_TRINITY_DN19397_c0_g2	GSBRNA2T00098748001	Bol008618	BraA07g021770.3C	WJ_TRINITY_DN26275_c0_g1		Protein of Unknown Function
AT4G32190	AR_TRINITY_DN25268_c1_g2	BJ_TRINITY_DN9597_c0_g4	GSBRNA2T00121081001	Bol017930	BraA01g005830.3C	WJ_TRINITY_DN23252_c0_g2		Myosin heavy chain-related protein
AT5G16220	AR_TRINITY_DN25294_c1_g2	BJ_TRINITY_DN9379_c1_g1	GSBRNA2T00135441001	Bol019891	BraA10g023390.3C	WJ_TRINITY_DN19876_c2_g4		Octicosapeptide/Phox/Bem1p family protein
AT3G01370	AR_TRINITY_DN25339_c2_g1	BJ_TRINITY_DN20803_c0_g1	GSBRNA2T00064144001	Bol002154	BraA05g040670.3C	WJ_TRINITY_DN24648_c0_g1		CRM family member 2
AT1G05200	AR_TRINITY_DN25369_c0_g1	BJ_TRINITY_DN15398_c0_g2	GSBRNA2T00086284001	Bol040960	BraA10g003810.3C	WJ_TRINITY_DN24469_c0_g2		glutamate receptor 3.4
AT2G04270	AR_TRINITY_DN25413_c2_g1	BJ_TRINITY_DN20294_c0_g1	GSBRNA2T00038721001	Bol028148	BraA07g007500.3C	WJ_TRINITY_DN25953_c0_g1		RNAse E/G-like
AT1G53165	AR_TRINITY_DN25467_c2_g1	BJ_TRINITY_DN19421_c0_g2	GSBRNA2T00033323001	Bol026724	BraA05g017290.3C	WJ_TRINITY_DN25796_c1_g2		Protein kinase superfamily protein
AT5G58100	AR_TRINITY_DN25483_c2_g1	BJ_TRINITY_DN20808_c0_g1	GSBRNA2T00037500001	Bol016943	BraA10g016110.3C	WJ_TRINITY_DN27913_c3_g2		Protein of Unknown Function
AT1G72440	AR_TRINITY_DN25496_c2_g4	BJ_TRINITY_DN21994_c1_g1	GSBRNA2T00102568001	Bol026340	BraA07g036850.3C	WJ_TRINITY_DN21963_c0_g1		CCAAT-binding factor
AT5G19850	AR_TRINITY_DN25611_c2_g1	BJ_TRINITY_DN13900_c0_g1	GSBRNA2T00154274001	Bol035863	BraA10g020590.3C	WJ_TRINITY_DN17731_c0_g1		alpha/beta-Hydrolases superfamily protein
AT5G46190	AR_TRINITY_DN25614_c3_g1	BJ_TRINITY_DN17090_c0_g1	GSBRNA2T00054699001	Bol006335	BraA06g042030.3C	WJ_TRINITY_DN26842_c0_g1		RNA-binding KH domain-containing protein
AT1G59660	AR_TRINITY_DN25641_c1_g1	BJ_TRINITY_DN18813_c0_g1	GSBRNA2T00156096001	Bol036738	BraA06g007220.3C	WJ_TRINITY_DN17096_c0_g1		Nucleoporin autopeptidase
AT1G58350	AR_TRINITY_DN25689_c4_g4	BJ_TRINITY_DN16522_c0_g4	GSBRNA2T00091882001	Bol006989	BraA09g017980.3C	WJ_TRINITY_DN24951_c1_g2		Putative serine esterase family protein
AT5G04480	AR_TRINITY_DN25786_c1_g1	BJ_TRINITY_DN21991_c1_g1	GSBRNA2T00136347001	Bol002438	BraA10g031830.3C	WJ_TRINITY_DN25138_c0_g1		UDP-Glycosyltransferase superfamily protein
AT4G15430	AR_TRINITY_DN25867_c2_g1	BJ_TRINITY_DN6996_c0_g1	GSBRNA2T00021292001	Bol012343	BraA01g021300.3C	WJ_TRINITY_DN26723_c0_g1		ERD (early-responsive to dehydration stress) family protein
AT4G08350	AR_TRINITY_DN25894_c2_g1	BJ_TRINITY_DN22569_c1_g1	GSBRNA2T00138665001	Bol015111	BraA03g026500.3C	WJ_TRINITY_DN26527_c0_g1		global transcription factor group A2
AT5G02830	AR_TRINITY_DN25903_c0_g1	BJ_TRINITY_DN20119_c1_g1	GSBRNA2T00136501001	Bol010085	BraA10g032950.3C	WJ_TRINITY_DN27346_c0_g1		Tetratricopeptide repeat (TPR)-like superfamily protein
AT5G15920	AR_TRINITY_DN26000_c2_g1	BJ_TRINITY_DN19824_c0_g1	GSBRNA2T00130086001	Bol034376	BraA03g007240.3C	WJ_TRINITY_DN23431_c0_g1		structural maintenance of chromosomes 5
AT4G17610	AR_TRINITY_DN26035_c2_g1	BJ_TRINITY_DN22128_c2_g1	GSBRNA2T00131245001	Bol019686	BraA01g009220.3C	WJ_TRINITY_DN27841_c1_g1		tRNA/rRNA methyltransferase (SpoU) family protein
AT5G05660	AR_TRINITY_DN26043_c1_g1	BJ_TRINITY_DN16597_c0_g1	GSBRNA2T00136251001	Bol044021	BraA10g028450.3C	WJ_TRINITY_DN23822_c0_g1		sequence-specific DNA binding transcription factors;zinc ion binding;sequence-specific DNA binding transcription factors
AT2G40650	AR_TRINITY_DN26053_c2_g1	BJ_TRINITY_DN15186_c1_g3	GSBRNA2T00083513001	Bol020601	BraA03g021570.3C	WJ_TRINITY_DN18870_c1_g1		PRP38 family protein
AT1G17840	AR_TRINITY_DN26079_c4_g1	BJ_TRINITY_DN22335_c1_g1	GSBRNA2T00034877001	Bol030816	BraA06g013630.3C	WJ_TRINITY_DN27094_c1_g1		white-brown complex homolog protein 11
AT2G33435	AR_TRINITY_DN26157_c2_g2	BJ_TRINITY_DN20439_c1_g1	GSBRNA2T00141966001	Bol037009	BraA03g017760.3C	WJ_TRINITY_DN26729_c1_g1		RNA-binding (RRM/RBD/RNP motifs) family protein
AT1G60490	AR_TRINITY_DN26159_c3_g1	BJ_TRINITY_DN21164_c1_g1	GSBRNA2T00008465001	Bol014379	BraA09g017180.3C	WJ_TRINITY_DN25664_c0_g1		vacuolar protein sorting 34
AT2G37240	AR_TRINITY_DN26164_c1_g1	BJ_TRINITY_DN16711_c1_g1	GSBRNA2T00116992001	Bol025534	BraA05g008230.3C	WJ_TRINITY_DN19274_c0_g1		Thioredoxin superfamily protein
AT1G72190	AR_TRINITY_DN26286_c8_g1	BJ_TRINITY_DN12855_c1_g1	GSBRNA2T00099556001	Bol040074	BraA07g029230.3C	WJ_TRINITY_DN21533_c0_g1		D-isomer specific 2-hydroxyacid dehydrogenase family protein
AT4G31850	AR_TRINITY_DN26302_c3_g1	BJ_TRINITY_DN20637_c0_g1	GSBRNA2T00077753001	Bol033749	BraA03g057010.3C	WJ_TRINITY_DN27497_c0_g1		proton gradient regulation 3
AT2G39580	AR_TRINITY_DN26312_c3_g1	BJ_TRINITY_DN20535_c0_g1	GSBRNA2T00123335001	Bol025350	BraA04g027850.3C	WJ_TRINITY_DN27215_c0_g1		Protein of Unknown Function
AT5G04220	AR_TRINITY_DN26329_c3_g2	BJ_TRINITY_DN14754_c1_g1	GSBRNA2T00136388001	Bol009998	BraA10g032110.3C	WJ_TRINITY_DN23282_c1_g2		Calcium-dependent lipid-binding (CaLB domain) family protein
AT4G34310	AR_TRINITY_DN26392_c4_g2	BJ_TRINITY_DN21635_c0_g1	GSBRNA2T00121310001	Bol013655	BraA01g003930.3C	WJ_TRINITY_DN24327_c0_g1		alpha/beta-Hydrolases superfamily protein
AT5G13700	AR_TRINITY_DN26393_c0_g1	BJ_TRINITY_DN15497_c0_g1	GSBRNA2T00129937001	Bol034247	BraA03g005860.3C	WJ_TRINITY_DN27122_c1_g1		polyamine oxidase 1
AT1G78915	AR_TRINITY_DN26482_c0_g3	BJ_TRINITY_DN15377_c3_g1	GSBRNA2T00022873001	Bol021543	BraA07g026470.3C	WJ_TRINITY_DN26865_c0_g1		Tetratricopeptide repeat (TPR)-like superfamily protein
AT5G13680	AR_TRINITY_DN26506_c1_g2	BJ_TRINITY_DN17248_c0_g1	GSBRNA2T00051129001	Bol043415	BraA10g025180.3C	WJ_TRINITY_DN23952_c0_g4		IKI3 family protein
AT2G47410	AR_TRINITY_DN26545_c3_g1	BJ_TRINITY_DN22271_c1_g1	GSBRNA2T00003360001	Bol002582	BraAnng003660.3C	WJ_TRINITY_DN24750_c0_g2		WD40/YVTN repeat-like-containing domain;Bromodomain
AT1G08840	AR_TRINITY_DN26578_c5_g1	BJ_TRINITY_DN21365_c0_g1	GSBRNA2T00122262001	Bol006567	BraA09g062600.3C	WJ_TRINITY_DN26523_c0_g1		DNA replication helicase, putative
AT2G19390	AR_TRINITY_DN26586_c2_g1	BJ_TRINITY_DN10495_c0_g1	GSBRNA2T00112390001	Bol003294	BraA07g001440.3C	WJ_TRINITY_DN26675_c0_g3		Protein of Unknown Function
AT5G42950	AR_TRINITY_DN26599_c8_g1	BJ_TRINITY_DN21160_c1_g1	GSBRNA2T00053186001	Bol005650	BraA09g019560.3C	WJ_TRINITY_DN27738_c1_g1		GYF domain-containing protein
AT2G36850	AR_TRINITY_DN26675_c7_g1	BJ_TRINITY_DN22680_c7_g1	GSBRNA2T00117034001	Bol001670	BraA05g008500.3C	WJ_TRINITY_DN27571_c1_g1		glucan synthase-like 8
AT5G04770	AR_TRINITY_DN3895_c0_g1	BJ_TRINITY_DN11188_c0_g1	GSBRNA2T00049349001	Bol015379	BraA03g001710.3C	WJ_TRINITY_DN18738_c1_g1		cationic amino acid transporter 6
AT5G54530	AR_TRINITY_DN4308_c0_g1	BJ_TRINITY_DN7113_c0_g1	GSBRNA2T00074883001	Bol038868	BraA10g012640.3C	WJ_TRINITY_DN24540_c1_g3		Protein of unknown function, DUF538
AT2G16270	AR_TRINITY_DN4960_c0_g1	BJ_TRINITY_DN3733_c0_g1	GSBRNA2T00083429001	Bol031852	BraA07g004550.3C	WJ_TRINITY_DN14006_c0_g1		Protein of Unknown Function
AT5G03110	AR_TRINITY_DN5199_c0_g1	BJ_TRINITY_DN17964_c1_g1	GSBRNA2T00119597001	Bol005417	BraA02g000740.3C	WJ_TRINITY_DN19709_c0_g1		Protein of Unknown Function
AT1G78210	AR_TRINITY_DN6102_c0_g1	BJ_TRINITY_DN8725_c0_g1	GSBRNA2T00146448001	Bol027498	BraA07g041350.3C	WJ_TRINITY_DN19089_c1_g1		alpha/beta-Hydrolases superfamily protein
AT3G23740	AR_TRINITY_DN6343_c0_g1	BJ_TRINITY_DN10672_c0_g1	GSBRNA2T00039599001	Bol037311	BraA07g009360.3C	WJ_TRINITY_DN16652_c0_g1		Protein of Unknown Function
AT4G17000	AR_TRINITY_DN7523_c0_g1	BJ_TRINITY_DN8880_c0_g2	GSBRNA2T00075727001	Bol019961	BraA01g019590.3C	WJ_TRINITY_DN8503_c0_g1		Protein of Unknown Function
AT4G20030	AR_TRINITY_DN8044_c0_g1	BJ_TRINITY_DN10363_c0_g1	GSBRNA2T00131479001	Bol019911	BraA01g011220.3C	WJ_TRINITY_DN16059_c0_g2		RNA-binding (RRM/RBD/RNP motifs) family protein
AT1G27480	AR_TRINITY_DN8050_c0_g1	BJ_TRINITY_DN10623_c0_g1	GSBRNA2T00041168001	Bol041781	BraA07g012090.3C	WJ_TRINITY_DN20135_c1_g2		alpha/beta-Hydrolases superfamily protein
AT4G26160	AR_TRINITY_DN8494_c0_g1	BJ_TRINITY_DN1332_c0_g1	GSBRNA2T00149586001	Bol039606	BraA01g016920.3C	WJ_TRINITY_DN26486_c1_g2		atypical CYS HIS rich thioredoxin 1
AT2G14110	AR_TRINITY_DN8534_c0_g1	BJ_TRINITY_DN20066_c2_g2	GSBRNA2T00068592001	Bol029734	BraA09g012450.3C	WJ_TRINITY_DN18780_c0_g1		Haloacid dehalogenase-like hydrolase (HAD) superfamily protein
AT1G42990	AR_TRINITY_DN8981_c0_g1	BJ_TRINITY_DN8515_c0_g1	GSBRNA2T00059301001	Bol033486	BraA08g007210.3C	WJ_TRINITY_DN20004_c1_g1		basic region/leucine zipper motif 60
AT1G03210	AR_TRINITY_DN9121_c0_g1	BJ_TRINITY_DN18415_c0_g1	GSBRNA2T00150389001	Bol040805	BraA10g001800.3C	WJ_TRINITY_DN22781_c1_g1		Phenazine biosynthesis PhzC/PhzF protein
AT1G68250	AR_TRINITY_DN9279_c0_g1	BJ_TRINITY_DN5751_c0_g2	GSBRNA2T00124375001	Bol027812	BraA07g030830.3C	WJ_TRINITY_DN21274_c3_g1		Protein of Unknown Function
AT3G46200	AR_TRINITY_DN9434_c0_g1	BJ_TRINITY_DN13106_c0_g1	GSBRNA2T00107274001	Bol041379	BraA06g020480.3C	WJ_TRINITY_DN26796_c1_g1		nudix hydrolase homolog 9
AT3G04720	AR_TRINITY_DN9687_c0_g1	BJ_TRINITY_DN16518_c0_g2	GSBRNA2T00111931001	Bol034135	BraA03g031840.3C	WJ_TRINITY_DN15379_c0_g1		pathogenesis-related 4
