# Supplementary material for: Brassicaceae transcriptomes reveal convergent evolution of super-accumulation of sinigrin
Source: Commun Biol. 2020 Dec 16;3:779. doi: 10.1038/s42003-020-01523-x (PMC7745032; doi:10.1038/s42003-020-01523-x)
Supplement: Supplementary file 13 — Supplementary Data 10 [file 42003_2020_1523_MOESM13_ESM.xlsx]

## Sheet: Supplementary Table S10
Supplementary Data 10. Convergent genes detected by PCOC method.
Function	A. rusticana	B. juncea	W. japonica	Number of convergent amino acid sites	Average posterior probability (PCOC model)
Core structure formation	AR_TRINITY_DN11304_c0_g1	BJ_TRINITY_DN13469_c0_g1	WJ_TRINITY_DN24906_c1_g1	8	0.981606
	AR_TRINITY_DN10280_c0_g1	BJ_TRINITY_DN13834_c0_g3	WJ_TRINITY_DN27968_c3_g1	3	0.989572
	AR_TRINITY_DN16325_c0_g2	BJ_TRINITY_DN8721_c0_g1	WJ_TRINITY_DN19870_c1_g1	3	0.964383
	AR_TRINITY_DN16696_c1_g1	BJ_TRINITY_DN9391_c1_g1	WJ_TRINITY_DN20156_c0_g1	5	0.986808
	AR_TRINITY_DN22709_c0_g1	BJ_TRINITY_DN9660_c0_g1	WJ_TRINITY_DN16487_c0_g1	4	0.978638
Co-substrate pathways	AR_TRINITY_DN24788_c1_g1	BJ_TRINITY_DN18567_c0_g4	WJ_TRINITY_DN23112_c2_g1	21	0.977741
Transcription Factor	AR_TRINITY_DN16869_c0_g1	BJ_TRINITY_DN15854_c2_g2	WJ_TRINITY_DN22494_c1_g1	4	0.979572
	AR_TRINITY_DN24662_c1_g1	BJ_TRINITY_DN20571_c1_g1	WJ_TRINITY_DN25640_c1_g1	8	0.977406
Other NRT/PTR Transporter	AR_TRINITY_DN20181_c0_g1	BJ_TRINITY_DN15786_c0_g1	WJ_TRINITY_DN27554_c3_g1	2	0.957506
Epithioester protein	AR_TRINITY_DN19803_c0_g1	BJ_TRINITY_DN9894_c5_g1	WJ_TRINITY_DN22740_c0_g1	1	0.967464
